# Supplementary material for: Proteomic Analysis of Lactobacillus nagelii in the Presence of Saccharomyces cerevisiae Isolated From Water Kefir and Comparison With Lactobacillus hordei
Source: Front Microbiol. 2019 Feb 28;10:325. doi: 10.3389/fmicb.2019.00325 (PMC6413804; doi:10.3389/fmicb.2019.00325)
Supplement: TABLE S1 — Annotated key features of the L. nagelii TMW 1.1827 genome. [file Data_Sheet_1.xlsx]

## Sheet: L_nagelii_all_metadata
Locus	NCBI annotation	subcellular localization	Psortb Score	TIGR annotation	TIGRacc	TIGRROLEmain	TIGRROLEsub1	EC-number	GO-number	TIGR annotation quality	RAST-ID	SEED Category	_SEED Subcategory	SEED Subsystem	SEED Role
L_nagelii_TMW11827_BSQ50_00005	DNA polymerase III subunit beta	Cytoplasmic	9.67	dnan: DNA polymerase III, beta subunit	TIGR00663	DNA metabolism	DNA replication, recombination, and repair	2.7.7.7	GO:0003887 GO:0006260 GO:0009360	trusty	fig|82688.4.peg.1	DNA Metabolism	DNA replication	DNA-replication	DNA polymerase III beta subunit (EC 2.7.7.7)
L_nagelii_TMW11827_BSQ50_00010	RNA-binding protein	Unknown	2.5	YaaA_near_RecF: S4 domain protein YaaA	TIGR02988	DNA metabolism	DNA replication, recombination, and repair	EC:not available	GO:not available	trusty	fig|82688.4.peg.2
L_nagelii_TMW11827_BSQ50_00015	DNA replication/repair protein RecF	Unknown	2.5	recf: DNA replication and repair protein RecF	TIGR00611	DNA metabolism	DNA replication, recombination, and repair	EC:not available	GO:0003697 GO:0005524 GO:0006260 GO:0006281 GO:0006310 GO:0009432	trusty	fig|82688.4.peg.3	DNA Metabolism	DNA repair	DNA repair, bacterial RecFOR pathway	DNA recombination and repair protein RecF
L_nagelii_TMW11827_BSQ50_00020	DNA gyrase subunit B	Cytoplasmic	9.97	gyrB: DNA gyrase, B subunit	TIGR01059	DNA metabolism	DNA replication, recombination, and repair	5.99.1.3	GO:0003918 GO:0006265 GO:0009330	trusty	fig|82688.4.peg.4	Virulence, Disease and Defense	Resistance to antibiotics and toxic compounds	Resistance to fluoroquinolones	DNA gyrase subunit B (EC 5.99.1.3)
L_nagelii_TMW11827_BSQ50_00025	DNA gyrase subunit A	Cytoplasmic	9.97	gyrA: DNA gyrase, A subunit	TIGR01063	DNA metabolism	DNA replication, recombination, and repair	5.99.1.3	GO:0003916 GO:0003918 GO:0006265 GO:0009330	trusty	fig|82688.4.peg.5	Virulence, Disease and Defense	Resistance to antibiotics and toxic compounds	Resistance to fluoroquinolones	DNA gyrase subunit A (EC 5.99.1.3)
L_nagelii_TMW11827_BSQ50_00030	30S ribosomal protein S6	Unknown	2.5	S6: ribosomal protein bS6	TIGR00166	Protein synthesis	Ribosomal proteins: synthesis and modification	EC:not available	GO:0000314 GO:0003735 GO:0006412 GO:0022627	trusty	fig|82688.4.peg.6	Protein Metabolism	Protein biosynthesis	Ribosome SSU bacterial	SSU ribosomal protein S6p
L_nagelii_TMW11827_BSQ50_00035	single-stranded DNA-binding protein	Unknown	5.86	ssb: single-stranded DNA-binding protein	TIGR00621	DNA metabolism	DNA replication, recombination, and repair	EC:not available	GO:0003697 GO:0006260 GO:0006281 GO:0006310 GO:0006350	trusty	fig|82688.4.peg.7	DNA Metabolism	DNA repair	DNA repair, bacterial	Single-stranded DNA-binding protein
L_nagelii_TMW11827_BSQ50_00040	30S ribosomal protein S18	Cytoplasmic	9.64	S18: ribosomal protein bS18	TIGR00165	Protein synthesis	Ribosomal proteins: synthesis and modification	EC:not available	GO:0000314 GO:0003735 GO:0006412 GO:0022627	trusty	fig|82688.4.peg.8	Protein Metabolism	Protein biosynthesis	Ribosome SSU bacterial	SSU ribosomal protein S18p
L_nagelii_TMW11827_BSQ50_00045	hypothetical protein	CytoplasmicMembrane	9.55	recJ: single-stranded-DNA-specific exonuclease RecJ	TIGR00644	DNA metabolism	DNA replication, recombination, and repair	3.1.-.-	GO:0006310 GO:0008297	trustless	fig|82688.4.peg.9
L_nagelii_TMW11827_BSQ50_00050	50S ribosomal protein L9	Cytoplasmic	9.67	L9: ribosomal protein bL9	TIGR00158	Protein synthesis	Ribosomal proteins: synthesis and modification	EC:not available	GO:0000311 GO:0003735 GO:0006412 GO:0022625	trusty	fig|82688.4.peg.10
L_nagelii_TMW11827_BSQ50_00055	replicative DNA helicase	CytoplasmicMembrane	8.16	DnaB: replicative DNA helicase	TIGR00665	DNA metabolism	DNA replication, recombination, and repair	3.6.4.12	GO:0004003 GO:0006260	trusty	fig|82688.4.peg.11	DNA Metabolism	DNA replication	DNA-replication	Replicative DNA helicase (EC 3.6.1.-) [SA14-24]
L_nagelii_TMW11827_BSQ50_00060	adenylosuccinate synthase	Cytoplasmic	9.97	purA: adenylosuccinate synthase	TIGR00184	Purines, pyrimidines, nucleosides, and nucleotides	Purine ribonucleotide biosynthesis	6.3.4.4	GO:0004019 GO:0009152	trusty	fig|82688.4.peg.12	Nucleosides and Nucleotides	Purines	Purine conversions	Adenylosuccinate synthetase (EC 6.3.4.4)
L_nagelii_TMW11827_BSQ50_00065	acyl-CoA thioesterase	Unknown	2.5	PaaD: phenylacetic acid degradation protein PaaD	TIGR02286	TIGRmainrole:not available	TIGRsub1role:not available	EC:not available	GO:0010124	trustless
L_nagelii_TMW11827_BSQ50_00070	Na+/H+ antiporter NhaC	CytoplasmicMembrane	10	antiport_nhaC: Na+/H+ antiporter NhaC	TIGR00931	Transport and binding proteins	Cations and iron carrying compounds	EC:not available	GO:0006814 GO:0006818 GO:0015385	trusty	fig|82688.4.peg.14
L_nagelii_TMW11827_BSQ50_00080	2,5-diketo-D-gluconic acid reductase	Cytoplasmic	9.97	Kv_beta: voltage-dependent potassium channel beta subunit	TIGR01293	TIGRmainrole:not available	TIGRsub1role:not available	EC:not available	GO:not available	trustless	fig|82688.4.peg.15
L_nagelii_TMW11827_BSQ50_00090	hypothetical protein	CytoplasmicMembrane	10	TIGR04002: TIGR04002 family protein	TIGR04002	Unknown function	General	EC:not available	GO:not available	trustless	fig|82688.4.peg.16	Membrane Transport	Membrane Transport - no subcategory	ECF class transporters	Substrate-specific component PdxU of predicted pyridoxine ECF transporter
L_nagelii_TMW11827_BSQ50_00095	pyridoxal kinase	CytoplasmicMembrane	9.55	pyridox_kin: pyridoxal kinase	TIGR00687	Biosynthesis of cofactors, prosthetic groups, and carriers	Pyridoxine	2.7.1.35	GO:0008478 GO:0009443	trustless	fig|82688.4.peg.17	Cofactors, Vitamins, Prosthetic Groups, Pigments	Pyridoxine	Pyridoxin (Vitamin B6) Biosynthesis	Pyridoxal kinase (EC 2.7.1.35)
L_nagelii_TMW11827_BSQ50_00100	DNA-binding response regulator	Cytoplasmic	9.97	PhoB: phosphate regulon transcriptional regulatory protein PhoB	TIGR02154	Regulatory functions Signal transduction	DNA interactions Two-component systems	EC:not available	GO:0000156 GO:0000160 GO:0003700 GO:0006355 GO:0006796	trustless	fig|82688.4.peg.18
L_nagelii_TMW11827_BSQ50_00105	cell wall metabolism sensor histidine kinase WalK	CytoplasmicMembrane	9.81	phoR_proteo: phosphate regulon sensor kinase PhoR	TIGR02966	Signal transduction	Two-component systems	2.7.3.-	GO:0000155 GO:0000160 GO:0006796 GO:0006817	trustless	fig|82688.4.peg.19
L_nagelii_TMW11827_BSQ50_00110	hypothetical protein	Unknown	3.33	hypothetical protein	TIGR:not available	TIGRmainrole:not available	TIGRsub1role:not available	EC:not available	GO:not available	TIGRannotationquality:not available	fig|82688.4.peg.20
L_nagelii_TMW11827_BSQ50_00115	hypothetical protein	CytoplasmicMembrane	9.55	hypothetical protein	TIGR:not available	TIGRmainrole:not available	TIGRsub1role:not available	EC:not available	GO:not available	TIGRannotationquality:not available	fig|82688.4.peg.21
L_nagelii_TMW11827_BSQ50_00120	MBL fold metallo-hydrolase	Cytoplasmic	7.5	GSH_gloB: hydroxyacylglutathione hydrolase	TIGR03413	Cellular processes	Detoxification	3.1.2.6	GO:0004416 GO:0019243	trustless	fig|82688.4.peg.22
L_nagelii_TMW11827_BSQ50_00125	serine protease	Unknown	2.5	degP_htrA_DO: peptidase Do	TIGR02037	Protein fate	Degradation of proteins, peptides, and glycopeptides Protein folding and stabilization	3.4.21.-	GO:0004252 GO:0005515 GO:0006508 GO:0006950 GO:0030288	trustless	fig|82688.4.peg.23
L_nagelii_TMW11827_BSQ50_00130	glutamine ABC transporter substrate-binding protein	CytoplasmicMembrane	10	3A0103s03R: lysine-arginine-ornithine-binding periplasmic protein	TIGR01096	Transport and binding proteins	Amino acids, peptides and amines	EC:not available	GO:not available	trustless	fig|82688.4.peg.24
L_nagelii_TMW11827_BSQ50_00135	23S rRNA (pseudouridine(1915)-N(3))-methyltransferase RlmH	Cytoplasmic	7.5	tRNA_RlmH_YbeA: rRNA large subunit m3Psi methyltransferase RlmH	TIGR00246	Protein synthesis	tRNA and rRNA base modification	2.1.1.177	GO:0005737 GO:0070037 GO:0070475	trusty	fig|82688.4.peg.25	RNA Metabolism	RNA processing and modification	RNA methylation	LSU m3Psi1915 methyltransferase RlmH
L_nagelii_TMW11827_BSQ50_00140	hypothetical protein	CytoplasmicMembrane	10	cello_pts_IIC: PTS system, cellobiose-specific IIC component	TIGR00359	Signal transduction Transport and binding proteins	Carbohydrates, organic alcohols, and acids PTS	2.7.1.69	GO:0008982 GO:0009401 GO:0019191	trustless	fig|82688.4.peg.26
L_nagelii_TMW11827_BSQ50_00145	hypothetical protein	Unknown	2.5	hypothetical protein	TIGR:not available	TIGRmainrole:not available	TIGRsub1role:not available	EC:not available	GO:not available	TIGRannotationquality:not available	fig|82688.4.peg.27
L_nagelii_TMW11827_BSQ50_00150	hypothetical protein	Cytoplasmic	7.5	hypothetical protein	TIGR:not available	TIGRmainrole:not available	TIGRsub1role:not available	EC:not available	GO:not available	TIGRannotationquality:not available	fig|82688.4.peg.28
L_nagelii_TMW11827_BSQ50_00155	hypothetical protein	Extracellular	8.91	hypothetical protein	TIGR:not available	TIGRmainrole:not available	TIGRsub1role:not available	EC:not available	GO:not available	TIGRannotationquality:not available	fig|82688.4.peg.29
L_nagelii_TMW11827_BSQ50_00160	histidine phosphatase family protein	Unknown	2.5	ribazole_cobC: alpha-ribazole phosphatase	TIGR03162	Biosynthesis of cofactors, prosthetic groups, and carriers	Heme, porphyrin, and cobalamin	3.1.3.73	GO:0009236 GO:0019175	trustless	fig|82688.4.peg.30	Miscellaneous	Miscellaneous - no subcategory	Phosphoglycerate mutase protein family	Phosphoglycerate mutase family
L_nagelii_TMW11827_BSQ50_00165	amino acid permease	CytoplasmicMembrane	10	put_Glu_GABA_T: putative glutamate/gamma-aminobutyrate antiporter	TIGR03813	TIGRmainrole:not available	TIGRsub1role:not available	EC:not available	GO:not available	trustless	fig|82688.4.peg.31
L_nagelii_TMW11827_BSQ50_00170	ornithine decarboxylase	Cytoplasmic	9.67	lacto_ODC_hypo: putative ornithine decarboxylase	TIGR04318	TIGRmainrole:not available	TIGRsub1role:not available	4.1.1.-	GO:0008150 GO:0016831	trusty	fig|82688.4.peg.32	Amino Acids and Derivatives	Arginine;urea cycle, polyamines	Polyamine Metabolism	Ornithine decarboxylase (EC 4.1.1.17)
L_nagelii_TMW11827_BSQ50_00175	MFS transporter	CytoplasmicMembrane	10	2A0115: MFS transporter, aromatic acid:H+ symporter (AAHS) family	TIGR00895	Transport and binding proteins	Carbohydrates, organic alcohols, and acids	EC:not available	GO:0005887 GO:0042908 GO:0042910	trustless	fig|82688.4.peg.33
L_nagelii_TMW11827_BSQ50_00180	3-isopropylmalate dehydratase small subunit	Unknown	2.5	leuD: 3-isopropylmalate dehydratase, small subunit	TIGR00171	Amino acid biosynthesis	Pyruvate family	4.2.1.33	GO:0003861 GO:0009098 GO:0009316	trusty	fig|82688.4.peg.34	Amino Acids and Derivatives	Branched-chain amino acids	Branched-Chain Amino Acid Biosynthesis	3-isopropylmalate dehydratase small subunit (EC 4.2.1.33)
L_nagelii_TMW11827_BSQ50_00185	3-isopropylmalate dehydratase large subunit	Cytoplasmic	9.97	leuC: 3-isopropylmalate dehydratase, large subunit	TIGR00170	Amino acid biosynthesis	Pyruvate family	4.2.1.33	GO:0003861 GO:0009098 GO:0009316	trusty	fig|82688.4.peg.35	Amino Acids and Derivatives	Branched-chain amino acids	Branched-Chain Amino Acid Biosynthesis	3-isopropylmalate dehydratase large subunit (EC 4.2.1.33)
L_nagelii_TMW11827_BSQ50_00190	3-isopropylmalate dehydrogenase	Cytoplasmic	9.97	leuB: 3-isopropylmalate dehydrogenase	TIGR00169	Amino acid biosynthesis	Pyruvate family	1.1.1.85	GO:0003862 GO:0009098	trusty	fig|82688.4.peg.36	Amino Acids and Derivatives	Branched-chain amino acids	Branched-Chain Amino Acid Biosynthesis	3-isopropylmalate dehydrogenase (EC 1.1.1.85)
L_nagelii_TMW11827_BSQ50_00195	hypothetical protein	CytoplasmicMembrane	9.55	hypothetical protein	TIGR:not available	TIGRmainrole:not available	TIGRsub1role:not available	EC:not available	GO:not available	TIGRannotationquality:not available	fig|82688.4.peg.38
L_nagelii_TMW11827_BSQ50_00200	hypothetical protein	CytoplasmicMembrane	8.78	SMC_prok_B: chromosome segregation protein SMC	TIGR02168	Cellular processes DNA metabolism	Cell division Chromosome-associated proteins	EC:not available	GO:0005524 GO:0007059 GO:0030261	trustless	fig|82688.4.peg.39
L_nagelii_TMW11827_BSQ50_00205	hypothetical protein	CytoplasmicMembrane	9.55	hypothetical protein	TIGR:not available	TIGRmainrole:not available	TIGRsub1role:not available	EC:not available	GO:not available	TIGRannotationquality:not available
L_nagelii_TMW11827_BSQ50_00210	nucleoside 2-deoxyribosyltransferase	Unknown	2.5	hypothetical protein	TIGR:not available	TIGRmainrole:not available	TIGRsub1role:not available	EC:not available	GO:not available	TIGRannotationquality:not available	fig|82688.4.peg.41	Nucleosides and Nucleotides	Pyrimidines	pyrimidine conversions	Purine trans deoxyribosylase (Nucleoside deoxyribosyltransferase-I) (EC 2.4.2.6)
L_nagelii_TMW11827_BSQ50_00215	deoxynucleoside kinase	Cytoplasmic	7.5	DTMP_kinase: dTMP kinase	TIGR00041	Purines, pyrimidines, nucleosides, and nucleotides	Nucleotide and nucleoside interconversions	2.7.4.9	GO:0004798 GO:0015949	trustless	fig|82688.4.peg.42	Nucleosides and Nucleotides	Purines	Purine conversions	Deoxyadenosine kinase (EC 2.7.1.76)
L_nagelii_TMW11827_BSQ50_00220	hypothetical protein	CytoplasmicMembrane	10	hypothetical protein	TIGR:not available	TIGRmainrole:not available	TIGRsub1role:not available	EC:not available	GO:not available	TIGRannotationquality:not available	fig|82688.4.peg.43
L_nagelii_TMW11827_BSQ50_00225	universal stress protein	Cytoplasmic	7.5	hypothetical protein	TIGR:not available	TIGRmainrole:not available	TIGRsub1role:not available	EC:not available	GO:not available	TIGRannotationquality:not available	fig|82688.4.peg.44
L_nagelii_TMW11827_BSQ50_00230	hypothetical protein	CytoplasmicMembrane	10	hypothetical protein	TIGR:not available	TIGRmainrole:not available	TIGRsub1role:not available	EC:not available	GO:not available	TIGRannotationquality:not available	fig|82688.4.peg.45
L_nagelii_TMW11827_BSQ50_00235	tRNA uridine-5-carboxymethylaminomethyl(34) synthesis GTPase MnmE	Cytoplasmic	9.97	mnmE_trmE_thdF: tRNA modification GTPase TrmE	TIGR00450	Protein synthesis	tRNA and rRNA base modification	3.6.-.-	GO:0003924 GO:0006400	trusty	fig|82688.4.peg.47	RNA Metabolism	RNA processing and modification	tRNA modification Bacteria	GTPase and tRNA-U34 5-formylation enzyme TrmE
L_nagelii_TMW11827_BSQ50_00240	tRNA uridine-5-carboxymethylaminomethyl(34) synthesis enzyme MnmG	Cytoplasmic	7.5	gidA: tRNA uridine 5-carboxymethylaminomethyl modification enzyme GidA	TIGR00136	Protein synthesis	tRNA and rRNA base modification	EC:not available	GO:0006400 GO:0016740	trusty	fig|82688.4.peg.48	RNA Metabolism	RNA processing and modification	tRNA modification Bacteria	tRNA uridine 5-carboxymethylaminomethyl modification enzyme GidA
L_nagelii_TMW11827_BSQ50_00245	pyruvate dehydrogenase (acetyl-transferring) E1 component subunit alpha	Cytoplasmic	9.97	PDH_E1_alph_x: pyruvate dehydrogenase (acetyl-transferring) E1 component, alpha subunit	TIGR03181	Energy metabolism	Pyruvate dehydrogenase	1.2.4.1	GO:0004739 GO:0006086 GO:0045250	trusty	fig|82688.4.peg.49	Carbohydrates	Central carbohydrate metabolism	Pyruvate metabolism II: acetyl-CoA, acetogenesis from pyruvate	Pyruvate dehydrogenase E1 component alpha subunit (EC 1.2.4.1)
L_nagelii_TMW11827_BSQ50_00250	alpha-ketoacid dehydrogenase subunit beta	Cytoplasmic	7.5	dxs: 1-deoxy-D-xylulose-5-phosphate synthase	TIGR00204	Biosynthesis of cofactors, prosthetic groups, and carriers	Other Pyridoxine Thiamine	2.2.1.7	GO:0005737 GO:0008615 GO:0008661 GO:0009228 GO:0009240	trustless	fig|82688.4.peg.50	Carbohydrates	Central carbohydrate metabolism	Pyruvate metabolism II: acetyl-CoA, acetogenesis from pyruvate	Pyruvate dehydrogenase E1 component beta subunit (EC 1.2.4.1)
L_nagelii_TMW11827_BSQ50_00255	dienelactone hydrolase	Cytoplasmic	9.97	PDHac_trf_long: dihydrolipoyllysine-residue acetyltransferase	TIGR01348	Energy metabolism	Pyruvate dehydrogenase	2.3.1.12	GO:0004742 GO:0006086 GO:0045254	trustless	fig|82688.4.peg.51	Cofactors, Vitamins, Prosthetic Groups, Pigments	Folate and pterines	5-FCL-like protein	Dihydrolipoamide acetyltransferase component of pyruvate dehydrogenase complex (EC 2.3.1.12)
L_nagelii_TMW11827_BSQ50_00260	dihydrolipoyl dehydrogenase	Cytoplasmic	9.97	lipoamide_DH: dihydrolipoyl dehydrogenase	TIGR01350	TIGRmainrole:not available	TIGRsub1role:not available	1.8.1.4	GO:0004148 GO:0005624 GO:0006096 GO:0045454 GO:0051068	trusty	fig|82688.4.peg.52	Carbohydrates	Central carbohydrate metabolism	Pyruvate metabolism II: acetyl-CoA, acetogenesis from pyruvate	Dihydrolipoamide dehydrogenase of pyruvate dehydrogenase complex (EC 1.8.1.4)
L_nagelii_TMW11827_BSQ50_00265	lipoate--protein ligase	Cytoplasmic	9.97	lipoyltrans: lipoyltransferase and lipoate-protein ligase	TIGR00545	Protein fate	Protein modification and repair	EC:not available	GO:0006464 GO:0017118	trusty	fig|82688.4.peg.53	Cofactors, Vitamins, Prosthetic Groups, Pigments	Lipoic acid	Lipoic acid metabolism	Lipoate-protein ligase A
L_nagelii_TMW11827_BSQ50_00270	hypothetical protein	Unknown	2.5	hypothetical protein	TIGR:not available	TIGRmainrole:not available	TIGRsub1role:not available	EC:not available	GO:not available	TIGRannotationquality:not available	fig|82688.4.peg.55
L_nagelii_TMW11827_BSQ50_00275	DNA integration/recombination/inversion protein	Cytoplasmic	7.5	hypothetical protein	TIGR:not available	TIGRmainrole:not available	TIGRsub1role:not available	EC:not available	GO:not available	TIGRannotationquality:not available	fig|82688.4.peg.56
L_nagelii_TMW11827_BSQ50_00280	MFS transporter	CytoplasmicMembrane	10	efflux_EmrB: drug resistance MFS transporter, drug:H+ antiporter-2 (14 Spanner) (DHA2) family	TIGR00711	Cellular processes Transport and binding proteins	Other Toxin production and resistance	EC:not available	GO:0005887 GO:0006855 GO:0015307 GO:0042493	unclear	fig|82688.4.peg.57
L_nagelii_TMW11827_BSQ50_00285	hypothetical protein	Cytoplasmic	7.5	PurU: formyltetrahydrofolate deformylase	TIGR00655	Purines, pyrimidines, nucleosides, and nucleotides	Purine ribonucleotide biosynthesis	3.5.1.10	GO:0008864 GO:0009152	trustless	fig|82688.4.peg.58
L_nagelii_TMW11827_BSQ50_00290	PFL family protein	Cytoplasmic	7.5	hypothetical protein	TIGR:not available	TIGRmainrole:not available	TIGRsub1role:not available	EC:not available	GO:not available	TIGRannotationquality:not available	fig|82688.4.peg.59
L_nagelii_TMW11827_BSQ50_00295	DeoR family transcriptional regulator	Unknown	2.5	TIGR01212: radical SAM protein, TIGR01212 family	TIGR01212	Unknown function	Enzymes of unknown specificity	EC:not available	GO:0070283	trustless	fig|82688.4.peg.60	Carbohydrates	Monosaccharides	Fructose utilization	Transcriptional repressor of the fructose operon, DeoR family
L_nagelii_TMW11827_BSQ50_00300	1-phosphofructokinase	Cytoplasmic	7.5	1-PFK: hexose kinase, 1-phosphofructokinase family	TIGR03168	TIGRmainrole:not available	TIGRsub1role:not available	2.7.1.-	GO:not available	trusty	fig|82688.4.peg.61	Carbohydrates	Di- and oligosaccharides	Lactose and Galactose Uptake and Utilization	Tagatose-6-phosphate kinase (EC 2.7.1.144)
L_nagelii_TMW11827_BSQ50_00305	PTS fructose transporter subunit IIC	CytoplasmicMembrane	10	PTS_IIC_fructo: PTS system, Fru family, IIC component	TIGR01427	TIGRmainrole:not available	TIGRsub1role:not available	EC:not available	GO:not available	trusty	fig|82688.4.peg.62	Carbohydrates	Monosaccharides	Fructose utilization	PTS system, fructose-specific IIC component (EC 2.7.1.69)
L_nagelii_TMW11827_BSQ50_00310	hypothetical protein	CytoplasmicMembrane	10	rhom_GG_sort: rhombosortase	TIGR03902	TIGRmainrole:not available	TIGRsub1role:not available	3.4.21.-	GO:0004252 GO:0005887 GO:0006464	trustless	fig|82688.4.peg.63
L_nagelii_TMW11827_BSQ50_00315	AsnC family transcriptional regulator	Cytoplasmic	7.5	HpaR: homoprotocatechuate degradation operon regulator, HpaR	TIGR02337	TIGRmainrole:not available	TIGRsub1role:not available	EC:not available	GO:not available	trustless	fig|82688.4.peg.64
L_nagelii_TMW11827_BSQ50_00320	threonine synthase	Unknown	2.5	thrC: threonine synthase	TIGR00260	Amino acid biosynthesis	Aspartate family	4.2.3.1	GO:0004795 GO:0009088	trusty	fig|82688.4.peg.65	Amino Acids and Derivatives	Lysine, threonine, methionine, and cysteine	Threonine and Homoserine Biosynthesis	Threonine synthase (EC 4.2.3.1)
L_nagelii_TMW11827_BSQ50_00325	homoserine dehydrogenase	Cytoplasmic	7.5	myo_inos_iolG: inositol 2-dehydrogenase	TIGR04380	Energy metabolism	Sugars	1.1.1.18	GO:0019310 GO:0050112	trustless	fig|82688.4.peg.66	Amino Acids and Derivatives	Lysine, threonine, methionine, and cysteine	Methionine Biosynthesis	Homoserine dehydrogenase (EC 1.1.1.3)
L_nagelii_TMW11827_BSQ50_00330	homoserine kinase	Unknown	2.5	thrB: homoserine kinase	TIGR00191	Amino acid biosynthesis	Aspartate family	2.7.1.39	GO:0004413 GO:0009088	trusty	fig|82688.4.peg.67	Amino Acids and Derivatives	Lysine, threonine, methionine, and cysteine	Methionine Biosynthesis	Homoserine kinase (EC 2.7.1.39)
L_nagelii_TMW11827_BSQ50_00335	multidrug MFS transporter	CytoplasmicMembrane	9.99	WbaP_sugtrans: undecaprenyl-phosphate galactose phosphotransferase WbaP	TIGR03022	TIGRmainrole:not available	TIGRsub1role:not available	2.7.8.6	GO:not available	trustless	fig|82688.4.peg.68	Cell Wall and Capsule	Capsular and extracellular polysacchrides	Exopolysaccharide Biosynthesis	Undecaprenyl-phosphate galactosephosphotransferase (EC 2.7.8.6)
L_nagelii_TMW11827_BSQ50_00340	exopolysaccharide biosynthesis protein	Unknown	2.5	hypothetical protein	TIGR:not available	TIGRmainrole:not available	TIGRsub1role:not available	EC:not available	GO:not available	TIGRannotationquality:not available	fig|82688.4.peg.69
L_nagelii_TMW11827_BSQ50_00345	glycosyl transferase family 2	Unknown	2.5	glyco_TIGR04440: glycosyltransferase domain	TIGR04440	TIGRmainrole:not available	TIGRsub1role:not available	2.-.-.-	GO:not available	trustless	fig|82688.4.peg.70
L_nagelii_TMW11827_BSQ50_00350	UDP-glucose 6-dehydrogenase	Cytoplasmic	9.67	NDP-sugDHase: nucleotide sugar dehydrogenase	TIGR03026	TIGRmainrole:not available	TIGRsub1role:not available	EC:not available	GO:not available	trusty	fig|82688.4.peg.71
L_nagelii_TMW11827_BSQ50_00355	UDP-galactopyranose mutase	Cytoplasmic	7.5	UDP-GALP_mutase: UDP-galactopyranose mutase	TIGR00031	Cell envelope	Biosynthesis and degradation of surface polysaccharides and lipopolysaccharides	5.4.99.9	GO:0008767 GO:0009273	trusty	fig|82688.4.peg.72
L_nagelii_TMW11827_BSQ50_00360	glucose-1-phosphate thymidylyltransferase	Cytoplasmic	7.5	rmlA: glucose-1-phosphate thymidylyltransferase	TIGR01207	Cell envelope	Biosynthesis and degradation of surface polysaccharides and lipopolysaccharides	2.7.7.24	GO:0008879 GO:0009243 GO:0019305	trusty	fig|82688.4.peg.73	Cell Wall and Capsule	Capsular and extracellular polysacchrides	dTDP-rhamnose synthesis	Glucose-1-phosphate thymidylyltransferase (EC 2.7.7.24)
L_nagelii_TMW11827_BSQ50_00365	dTDP-4-dehydrorhamnose 3,5-epimerase	Unknown	2.5	rmlC: dTDP-4-dehydrorhamnose 3,5-epimerase	TIGR01221	Cell envelope	Biosynthesis and degradation of surface polysaccharides and lipopolysaccharides	5.1.3.13	GO:0008830 GO:0009243 GO:0019305	trusty	fig|82688.4.peg.74	Cell Wall and Capsule	Capsular and extracellular polysacchrides	dTDP-rhamnose synthesis	dTDP-4-dehydrorhamnose 3,5-epimerase (EC 5.1.3.13)
L_nagelii_TMW11827_BSQ50_00370	dTDP-glucose 4,6-dehydratase	Cytoplasmic	9.97	dTDP_gluc_dehyt: dTDP-glucose 4,6-dehydratase	TIGR01181	Cell envelope	Biosynthesis and degradation of surface polysaccharides and lipopolysaccharides	4.2.1.46	GO:0008460 GO:0009243 GO:0019305	trusty	fig|82688.4.peg.75	Cell Wall and Capsule	Capsular and extracellular polysacchrides	dTDP-rhamnose synthesis	dTDP-glucose 4,6-dehydratase (EC 4.2.1.46)
L_nagelii_TMW11827_BSQ50_00375	dTDP-4-dehydrorhamnose reductase	Cytoplasmic	7.5	rmlD: dTDP-4-dehydrorhamnose reductase	TIGR01214	Cell envelope	Biosynthesis and degradation of surface polysaccharides and lipopolysaccharides	1.1.1.133	GO:0008831 GO:0009243 GO:0019305	trusty	fig|82688.4.peg.76	Cell Wall and Capsule	Capsular and extracellular polysacchrides	dTDP-rhamnose synthesis	dTDP-4-dehydrorhamnose reductase (EC 1.1.1.133)
L_nagelii_TMW11827_BSQ50_00380	hypothetical protein	CytoplasmicMembrane	10	hypothetical protein	TIGR:not available	TIGRmainrole:not available	TIGRsub1role:not available	EC:not available	GO:not available	TIGRannotationquality:not available	fig|82688.4.peg.77
L_nagelii_TMW11827_BSQ50_00385	glycosyl transferase family 2	CytoplasmicMembrane	8.78	PgaC_IcaA: poly-beta-1,6 N-acetyl-D-glucosamine synthase	TIGR03937	TIGRmainrole:not available	TIGRsub1role:not available	2.4.1.-	GO:0008375 GO:0042710	trustless	fig|82688.4.peg.78
L_nagelii_TMW11827_BSQ50_00390	glycosyl transferase family 2	Cytoplasmic	7.5	PgaC_IcaA: poly-beta-1,6 N-acetyl-D-glucosamine synthase	TIGR03937	TIGRmainrole:not available	TIGRsub1role:not available	2.4.1.-	GO:0008375 GO:0042710	trustless	fig|82688.4.peg.79	Cell Wall and Capsule	Capsular and extracellular polysacchrides	Rhamnose containing glycans	Alpha-L-Rha alpha-1,3-L-rhamnosyltransferase (EC 2.4.1.-)
L_nagelii_TMW11827_BSQ50_00395	beta-1,6-galactofuranosyltransferase	CytoplasmicMembrane	9.55	hypothetical protein	TIGR:not available	TIGRmainrole:not available	TIGRsub1role:not available	EC:not available	GO:not available	TIGRannotationquality:not available	fig|82688.4.peg.80
L_nagelii_TMW11827_BSQ50_00400	L-Rha 1,3-L-rhamnosyltransferase	Unknown	2.5	WcaA: colanic acid biosynthesis glycosyltransferase WcaA	TIGR04017	TIGRmainrole:not available	TIGRsub1role:not available	2.4.-.-	GO:not available	trustless	fig|82688.4.peg.81	Cell Wall and Capsule	Capsular and extracellular polysacchrides	Rhamnose containing glycans	Alpha-L-Rha alpha-1,3-L-rhamnosyltransferase (EC 2.4.1.-)
L_nagelii_TMW11827_BSQ50_00405	hypothetical protein	Unknown	2.5	glyco_like_mftF: transferase 2, rSAM/selenodomain-associated	TIGR04283	Unknown function	Enzymes of unknown specificity	2.-.-.-	GO:0009058 GO:0016740	trustless	fig|82688.4.peg.82
L_nagelii_TMW11827_BSQ50_00410	hypothetical protein	Unknown	2.5	hypothetical protein	TIGR:not available	TIGRmainrole:not available	TIGRsub1role:not available	EC:not available	GO:not available	TIGRannotationquality:not available
L_nagelii_TMW11827_BSQ50_00415	amino acid permease	CytoplasmicMembrane	10	put_Glu_GABA_T: putative glutamate/gamma-aminobutyrate antiporter	TIGR03813	TIGRmainrole:not available	TIGRsub1role:not available	EC:not available	GO:not available	trustless	fig|82688.4.peg.84
L_nagelii_TMW11827_BSQ50_00420	fatty acid-binding protein DegV	Cytoplasmic	7.5	DegV: EDD domain protein, DegV family	TIGR00762	Unknown function	General	EC:not available	GO:0005575 GO:0008150 GO:0016740	trusty	fig|82688.4.peg.85
L_nagelii_TMW11827_BSQ50_00425	MFS transporter	CytoplasmicMembrane	10	2_A_01_02: multidrug resistance protein	TIGR00880	TIGRmainrole:not available	TIGRsub1role:not available	EC:not available	GO:not available	unclear	fig|82688.4.peg.86	Virulence, Disease and Defense	Resistance to antibiotics and toxic compounds	Multidrug Resistance Efflux Pumps	Multidrug-efflux transporter, major facilitator superfamily (MFS) (TC 2.A.1)
L_nagelii_TMW11827_BSQ50_00430	succinate-semialdehyde dehydrogenase	Cytoplasmic	9.97	SSADH: succinate-semialdehyde dehydrogenase	TIGR01780	Central intermediary metabolism	Other	1.2.1.-	GO:0004777 GO:0009013 GO:0009450 GO:0016620	trustless	fig|82688.4.peg.87
L_nagelii_TMW11827_BSQ50_00435	fructosamine kinase	Cytoplasmic	7.5	Fb_sc_TIGR02172: fibrobacter succinogenes paralogous family TIGR02172	TIGR02172	TIGRmainrole:not available	TIGRsub1role:not available	EC:not available	GO:not available	trustless	fig|82688.4.peg.88	Protein Metabolism	Protein processing and modification	Protein deglycation	Ribulosamine/erythrulosamine 3-kinase potentially involved in protein deglycation
L_nagelii_TMW11827_BSQ50_00440	hypothetical protein	CytoplasmicMembrane	10	PgaC_IcaA: poly-beta-1,6 N-acetyl-D-glucosamine synthase	TIGR03937	TIGRmainrole:not available	TIGRsub1role:not available	2.4.1.-	GO:0008375 GO:0042710	unclear	fig|82688.4.peg.89
L_nagelii_TMW11827_BSQ50_00445	hypothetical protein	CytoplasmicMembrane	9.55	hypothetical protein	TIGR:not available	TIGRmainrole:not available	TIGRsub1role:not available	EC:not available	GO:not available	TIGRannotationquality:not available	fig|82688.4.peg.90
L_nagelii_TMW11827_BSQ50_00450	hypothetical protein	Extracellular	9.72	PIA_icaB: intercellular adhesin biosynthesis polysaccharide N-deacetylase	TIGR03933	Cell envelope Cellular processes	Biosynthesis and degradation of surface polysaccharides and lipopolysaccharides Pathogenesis	3.5.1.-	GO:0019213 GO:0045226	trustless	fig|82688.4.peg.91
L_nagelii_TMW11827_BSQ50_00455	IS200/IS605 family transposase	Cytoplasmic	7.5	hypothetical protein	TIGR:not available	TIGRmainrole:not available	TIGRsub1role:not available	EC:not available	GO:not available	TIGRannotationquality:not available
L_nagelii_TMW11827_BSQ50_00460	hypothetical protein	CytoplasmicMembrane	10	hypothetical protein	TIGR:not available	TIGRmainrole:not available	TIGRsub1role:not available	EC:not available	GO:not available	TIGRannotationquality:not available	fig|82688.4.peg.94
L_nagelii_TMW11827_BSQ50_00465	lactate utilization protein C	Cytoplasmic	7.5	TIGR00273: iron-sulfur cluster-binding protein	TIGR00273	Energy metabolism	Electron transport	EC:not available	GO:0009055 GO:0055114	trustless	fig|82688.4.peg.95	Carbohydrates	Organic acids	Lactate utilization	Predicted L-lactate dehydrogenase, hypothetical protein subunit YkgG
L_nagelii_TMW11827_BSQ50_00470	iron-sulfur cluster-binding protein	Cytoplasmic	7.5	TIGR00273: iron-sulfur cluster-binding protein	TIGR00273	Energy metabolism	Electron transport	EC:not available	GO:0009055 GO:0055114	trusty	fig|82688.4.peg.96	Carbohydrates	Organic acids	Lactate utilization	Predicted L-lactate dehydrogenase, Iron-sulfur cluster-binding subunit YkgF
L_nagelii_TMW11827_BSQ50_00475	hypothetical protein	CytoplasmicMembrane	8.78	glycerol3P_GlpC: glycerol-3-phosphate dehydrogenase, anaerobic, C subunit	TIGR03379	Energy metabolism	Anaerobic	1.1.5.3	GO:0004368 GO:0006071 GO:0009331 GO:0051536	trustless	fig|82688.4.peg.97	Carbohydrates	Organic acids	Lactate utilization	Predicted L-lactate dehydrogenase, Fe-S oxidoreductase subunit YkgE
L_nagelii_TMW11827_BSQ50_00480	DNA starvation/stationary phase protection protein	Cytoplasmic	9.97	hypothetical protein	TIGR:not available	TIGRmainrole:not available	TIGRsub1role:not available	EC:not available	GO:not available	TIGRannotationquality:not available	fig|82688.4.peg.98	Stress Response	Oxidative stress	Oxidative stress	Iron-binding ferritin-like antioxidant protein
L_nagelii_TMW11827_BSQ50_00485	NADPH-dependent FMN reductase	Unknown	2.5	FMN_reduc_SsuE: FMN reductase	TIGR03567	Central intermediary metabolism	Sulfur metabolism	1.5.1.38	GO:0008752 GO:0044273 GO:0055114	trustless	fig|82688.4.peg.99
L_nagelii_TMW11827_BSQ50_00490	luciferase	Cytoplasmic	7.5	LLM_2I7G: probable oxidoreductase, LLM family	TIGR03858	TIGRmainrole:not available	TIGRsub1role:not available	1.-.-.-	GO:not available	unclear	fig|82688.4.peg.100
L_nagelii_TMW11827_BSQ50_00495	NADP oxidoreductase	Unknown	2.5	npdG: NADPH-dependent F420 reductase	TIGR01915	Energy metabolism	Electron transport	EC:not available	GO:0016651	trustless	fig|82688.4.peg.101
L_nagelii_TMW11827_BSQ50_00500	hypothetical protein	CytoplasmicMembrane	10	TIGR00267: TIGR00267 family protein	TIGR00267	Hypothetical proteins	Conserved	EC:not available	GO:not available	trustless	fig|82688.4.peg.102
L_nagelii_TMW11827_BSQ50_00505	hypothetical protein	CytoplasmicMembrane	10	hypothetical protein	TIGR:not available	TIGRmainrole:not available	TIGRsub1role:not available	EC:not available	GO:not available	TIGRannotationquality:not available	fig|82688.4.peg.103
L_nagelii_TMW11827_BSQ50_00510	nitroreductase	Unknown	2.5	BluB: 5,6-dimethylbenzimidazole synthase	TIGR02476	Biosynthesis of cofactors, prosthetic groups, and carriers	Heme, porphyrin, and cobalamin	1.14.99.40	GO:0009236 GO:0016722 GO:0032363	trustless	fig|82688.4.peg.104
L_nagelii_TMW11827_BSQ50_00515	protein tyrosine phosphatase	Unknown	2.5	hypothetical protein	TIGR:not available	TIGRmainrole:not available	TIGRsub1role:not available	EC:not available	GO:not available	TIGRannotationquality:not available	fig|82688.4.peg.105
L_nagelii_TMW11827_BSQ50_00520	hypothetical protein	Cytoplasmic	7.5	betaine_BetI: transcriptional repressor BetI	TIGR03384	Regulatory functions	DNA interactions	EC:not available	GO:0016566 GO:0019285 GO:0045892	trustless	fig|82688.4.peg.106
L_nagelii_TMW11827_BSQ50_00525	aspartate racemase	Cytoplasmic	7.5	asp_race: aspartate racemase	TIGR00035	Energy metabolism	Amino acids and amines	5.1.1.13	GO:0006520 GO:0047689	trusty	fig|82688.4.peg.107	Amino Acids and Derivatives	Glutamine, glutamate, aspartate, asparagine;ammonia assimilation	Glutamine, Glutamate, Aspartate and Asparagine Biosynthesis	Aspartate racemase (EC 5.1.1.13)
L_nagelii_TMW11827_BSQ50_00530	glycerol kinase	Cytoplasmic	9.64	glycerol_kin: glycerol kinase	TIGR01311	Energy metabolism	Other	2.7.1.30	GO:0004370 GO:0006071	trusty	fig|82688.4.peg.108	Fatty Acids, Lipids, and Isoprenoids	Phospholipids	Glycerolipid and Glycerophospholipid Metabolism in Bacteria	Glycerol kinase (EC 2.7.1.30)
L_nagelii_TMW11827_BSQ50_00535	glycerol-3-phosphate dehydrogenase	Cytoplasmic	9.97	glycerol3P_GlpA: glycerol-3-phosphate dehydrogenase, anaerobic, A subunit	TIGR03377	Energy metabolism	Anaerobic	1.1.5.3	GO:0004368 GO:0006071 GO:0009331	trustless	fig|82688.4.peg.109	Fatty Acids, Lipids, and Isoprenoids	Phospholipids	Glycerolipid and Glycerophospholipid Metabolism in Bacteria	Aerobic glycerol-3-phosphate dehydrogenase (EC 1.1.5.3)
L_nagelii_TMW11827_BSQ50_00540	2-Cys peroxiredoxin	Cytoplasmic	7.5	AhpC: peroxiredoxin	TIGR03137	Cellular processes	Adaptations to atypical conditions Detoxification	1.11.1.15	GO:0006979 GO:0051920	trustless	fig|82688.4.peg.110	Sulfur Metabolism	Sulfur Metabolism - no subcategory	Thioredoxin-disulfide reductase	Thiol peroxidase, Tpx-type (EC 1.11.1.15)
L_nagelii_TMW11827_BSQ50_00545	cation transporter	CytoplasmicMembrane	10	CDF: cation diffusion facilitator family transporter	TIGR01297	Transport and binding proteins	Cations and iron carrying compounds	EC:not available	GO:0006812 GO:0008324 GO:0015562 GO:0016020	trusty	fig|82688.4.peg.111	Virulence, Disease and Defense	Resistance to antibiotics and toxic compounds	Cobalt-zinc-cadmium resistance	Cobalt-zinc-cadmium resistance protein CzcD
L_nagelii_TMW11827_BSQ50_00550	acetolactate synthase large subunit	Cytoplasmic	9.97	acolac_catab: acetolactate synthase, catabolic	TIGR02418	Energy metabolism	Fermentation	2.2.1.6	GO:0003984 GO:0006113 GO:0045151	trustless	fig|82688.4.peg.112	Amino Acids and Derivatives	Branched-chain amino acids	Branched-Chain Amino Acid Biosynthesis	Acetolactate synthase large subunit (EC 2.2.1.6)
L_nagelii_TMW11827_BSQ50_00555	hypothetical protein	Unknown	2.5	hypothetical protein	TIGR:not available	TIGRmainrole:not available	TIGRsub1role:not available	EC:not available	GO:not available	TIGRannotationquality:not available
L_nagelii_TMW11827_BSQ50_00560	amino acid permease	CytoplasmicMembrane	10	GABAperm: GABA permease	TIGR01773	Transport and binding proteins	Amino acids, peptides and amines	EC:not available	GO:0006810 GO:0009450 GO:0015495	trustless	fig|82688.4.peg.113	Amino Acids and Derivatives	Lysine, threonine, methionine, and cysteine	S-methylmethionine	S-methylmethionine permease
L_nagelii_TMW11827_BSQ50_00565	homocysteine S-methyltransferase	Cytoplasmic	7.5	metH: methionine synthase	TIGR02082	Amino acid biosynthesis	Aspartate family	2.1.1.13	GO:0008705 GO:0009086	trustless	fig|82688.4.peg.114	Amino Acids and Derivatives	Lysine, threonine, methionine, and cysteine	S-methylmethionine	Homocysteine S-methyltransferase (EC 2.1.1.10)
L_nagelii_TMW11827_BSQ50_00570	cadmium-translocating P-type ATPase	CytoplasmicMembrane	10	ATPase-IB_hvy: heavy metal translocating P-type ATPase	TIGR01525	TIGRmainrole:not available	TIGRsub1role:not available	3.6.3.-	GO:0030001 GO:0042625 GO:0046873	trusty	fig|82688.4.peg.115	Virulence, Disease and Defense	Resistance to antibiotics and toxic compounds	Copper homeostasis	Copper-translocating P-type ATPase (EC 3.6.3.4)
L_nagelii_TMW11827_BSQ50_00575	alcohol dehydrogenase	Cytoplasmic	9.97	quinone_pig3: putative NAD(P)H quinone oxidoreductase, PIG3 family	TIGR02824	Unknown function	Enzymes of unknown specificity	EC:not available	GO:0008152 GO:0016655	trustless	fig|82688.4.peg.116
L_nagelii_TMW11827_BSQ50_00580	2-dehydropantoate 2-reductase	Cytoplasmic	7.5	apbA_panE: 2-dehydropantoate 2-reductase	TIGR00745	Biosynthesis of cofactors, prosthetic groups, and carriers	Pantothenate and coenzyme A	1.1.1.-	GO:0008677 GO:0015940	trusty	fig|82688.4.peg.118	Cofactors, Vitamins, Prosthetic Groups, Pigments	Coenzyme A	Coenzyme A Biosynthesis	2-dehydropantoate 2-reductase (EC 1.1.1.169)
L_nagelii_TMW11827_BSQ50_00585	2-dehydropantoate 2-reductase	Cytoplasmic	7.5	apbA_panE: 2-dehydropantoate 2-reductase	TIGR00745	Biosynthesis of cofactors, prosthetic groups, and carriers	Pantothenate and coenzyme A	1.1.1.-	GO:0008677 GO:0015940	trusty	fig|82688.4.peg.119	Cofactors, Vitamins, Prosthetic Groups, Pigments	Coenzyme A	Coenzyme A Biosynthesis	2-dehydropantoate 2-reductase (EC 1.1.1.169)
L_nagelii_TMW11827_BSQ50_00590	hypothetical protein	Unknown	2.5	npdG: NADPH-dependent F420 reductase	TIGR01915	Energy metabolism	Electron transport	EC:not available	GO:0016651	trustless	fig|82688.4.peg.120
L_nagelii_TMW11827_BSQ50_00595	ABC transporter ATP-binding protein	CytoplasmicMembrane	8.78	ABC_phnC: phosphonate ABC transporter, ATP-binding protein	TIGR02315	Transport and binding proteins	Anions	3.6.3.28	GO:0005524 GO:0009898 GO:0015416 GO:0015716 GO:0055052	trustless	fig|82688.4.peg.121
L_nagelii_TMW11827_BSQ50_00600	branched-chain amino acid ABC transporter permease	CytoplasmicMembrane	10	urea_t_UrtB_arc: urea ABC transporter, permease protein UrtB	TIGR03622	TIGRmainrole:not available	TIGRsub1role:not available	EC:not available	GO:not available	trustless	fig|82688.4.peg.122
L_nagelii_TMW11827_BSQ50_00605	peptide ABC transporter substrate-binding protein	Unknown	2.5	hypothetical protein	TIGR:not available	TIGRmainrole:not available	TIGRsub1role:not available	EC:not available	GO:not available	TIGRannotationquality:not available	fig|82688.4.peg.123
L_nagelii_TMW11827_BSQ50_00610	transcriptional regulator	Unknown	2.5	rrf2_super: Rrf2 family protein	TIGR00738	Unknown function	General	EC:not available	GO:not available	trustless	fig|82688.4.peg.124	RNA Metabolism	Transcription	Rrf2 family transcriptional regulators	Rrf2 family transcriptional regulator, group III
L_nagelii_TMW11827_BSQ50_00615	glycerophosphodiester phosphodiesterase	Cytoplasmic	9.97	hypothetical protein	TIGR:not available	TIGRmainrole:not available	TIGRsub1role:not available	EC:not available	GO:not available	TIGRannotationquality:not available	fig|82688.4.peg.125	Carbohydrates	Sugar alcohols	Glycerol and Glycerol-3-phosphate Uptake and Utilization	Glycerophosphoryl diester phosphodiesterase (EC 3.1.4.46)
L_nagelii_TMW11827_BSQ50_00620	NADH-dependent flavin oxidoreductase	Cytoplasmic	7.5	mycofact_OYE_2: mycofactocin system FadH/OYE family oxidoreductase 2	TIGR03997	TIGRmainrole:not available	TIGRsub1role:not available	1.-.-.-	GO:not available	trustless	fig|82688.4.peg.126	Respiration	Electron donating reactions	Succinate dehydrogenase	Fumarate reductase flavoprotein subunit (EC 1.3.99.1)
L_nagelii_TMW11827_BSQ50_00625	MFS transporter	CytoplasmicMembrane	10	efflux_EmrB: drug resistance MFS transporter, drug:H+ antiporter-2 (14 Spanner) (DHA2) family	TIGR00711	Cellular processes Transport and binding proteins	Other Toxin production and resistance	EC:not available	GO:0005887 GO:0006855 GO:0015307 GO:0042493	unclear	fig|82688.4.peg.127
L_nagelii_TMW11827_BSQ50_00630	hypothetical protein	Unknown	2.5	hypothetical protein	TIGR:not available	TIGRmainrole:not available	TIGRsub1role:not available	EC:not available	GO:not available	TIGRannotationquality:not available	fig|82688.4.peg.128
L_nagelii_TMW11827_BSQ50_00635	hypothetical protein	CytoplasmicMembrane	10	sucCoAalpha: succinate-CoA ligase, alpha subunit	TIGR01019	Energy metabolism	TCA cycle	6.2.1.-	GO:0004774 GO:0004775 GO:0004776 GO:0006099	trustless	fig|82688.4.peg.129
L_nagelii_TMW11827_BSQ50_00640	universal stress protein UspA	Cytoplasmic	7.5	cas_NE0113: CRISPR-associated protein, NE0113 family	TIGR02584	TIGRmainrole:not available	TIGRsub1role:not available	EC:not available	GO:0003674 GO:0043571	trustless	fig|82688.4.peg.130
L_nagelii_TMW11827_BSQ50_00645	divalent metal cation transporter	CytoplasmicMembrane	10	nramp: metal ion transporter, metal ion (Mn2+/Fe2+) transporter (Nramp) family	TIGR01197	Transport and binding proteins	Cations and iron carrying compounds	EC:not available	GO:0005887 GO:0030001 GO:0046873	trusty	fig|82688.4.peg.131
L_nagelii_TMW11827_BSQ50_00650	diacylglycerol kinase	Cytoplasmic	7.5	TIGR00147: lipid kinase, YegS/Rv2252/BmrU family	TIGR00147	Unknown function	Enzymes of unknown specificity	2.7.1.-	GO:0001727 GO:0005575 GO:0008150	unclear	fig|82688.4.peg.132
L_nagelii_TMW11827_BSQ50_00655	oxidoreductase	Cytoplasmic	9.97	Kv_beta: voltage-dependent potassium channel beta subunit	TIGR01293	TIGRmainrole:not available	TIGRsub1role:not available	EC:not available	GO:not available	trustless	fig|82688.4.peg.133
L_nagelii_TMW11827_BSQ50_00660	transcriptional regulator	CytoplasmicMembrane	10	couple_hipB: transcriptional regulator, y4mF family	TIGR03070	Regulatory functions	DNA interactions	EC:not available	GO:not available	trustless	fig|82688.4.peg.134
L_nagelii_TMW11827_BSQ50_00665	ATPase	CytoplasmicMembrane	10	ATPase-IIA2_Ca: calcium-transporting P-type ATPase, PMR1-type	TIGR01522	TIGRmainrole:not available	TIGRsub1role:not available	3.6.3.8	GO:not available	trustless	fig|82688.4.peg.135
L_nagelii_TMW11827_BSQ50_00670	mechanosensitive ion channel protein MscL	CytoplasmicMembrane	10	mscL: large conductance mechanosensitive channel protein	TIGR00220	Cellular processes	Adaptations to atypical conditions	EC:not available	GO:0006810 GO:0022833	trusty	fig|82688.4.peg.136	Potassium metabolism	Potassium metabolism - no subcategory	Potassium homeostasis	Large-conductance mechanosensitive channel
L_nagelii_TMW11827_BSQ50_00675	transcriptional regulator	Cytoplasmic	7.5	RGG_Cterm: transcriptional activator, Rgg/GadR/MutR family, C-terminal domain	TIGR01716	Regulatory functions	DNA interactions	EC:not available	GO:0016563 GO:0045941	trusty	fig|82688.4.peg.137
L_nagelii_TMW11827_BSQ50_00680	ABC transporter ATP-binding protein	Cytoplasmic	9.67	ABC_ABC_ChvD: ATP-binding cassette protein, ChvD family	TIGR03719	TIGRmainrole:not available	TIGRsub1role:not available	EC:not available	GO:0005524 GO:0005575 GO:0008150	trustless	fig|82688.4.peg.139
L_nagelii_TMW11827_BSQ50_00685	hypothetical protein	CytoplasmicMembrane	9.55	hypothetical protein	TIGR:not available	TIGRmainrole:not available	TIGRsub1role:not available	EC:not available	GO:not available	TIGRannotationquality:not available	fig|82688.4.peg.140
L_nagelii_TMW11827_BSQ50_00690	pyruvate oxidase	CytoplasmicMembrane	9.99	pyruv_oxi_spxB: pyruvate oxidase	TIGR02720	Energy metabolism	Aerobic	1.2.3.3	GO:0009444 GO:0047112	unclear	fig|82688.4.peg.141	Carbohydrates	Central carbohydrate metabolism	Pyruvate metabolism II: acetyl-CoA, acetogenesis from pyruvate	Pyruvate oxidase [ubiquinone, cytochrome] (EC 1.2.2.2)
L_nagelii_TMW11827_BSQ50_00695	hypothetical protein	CytoplasmicMembrane	9.55	yfcH: TIGR01777 family protein	TIGR01777	Hypothetical proteins	Conserved	EC:not available	GO:not available	trustless	fig|82688.4.peg.142	Respiration	Electron donating reactions	Respiratory dehydrogenases 1	NADH dehydrogenase (EC 1.6.99.3)
L_nagelii_TMW11827_BSQ50_00700	dipeptidase	Cytoplasmic	7.5	hypothetical protein	TIGR:not available	TIGRmainrole:not available	TIGRsub1role:not available	EC:not available	GO:not available	TIGRannotationquality:not available	fig|82688.4.peg.143
L_nagelii_TMW11827_BSQ50_00705	hypothetical protein	Cytoplasmic	7.5	hypothetical protein	TIGR:not available	TIGRmainrole:not available	TIGRsub1role:not available	EC:not available	GO:not available	TIGRannotationquality:not available	fig|82688.4.peg.144
L_nagelii_TMW11827_BSQ50_00710	hemolysin	CytoplasmicMembrane	10	GldE: gliding motility-associated protein GldE	TIGR03520	TIGRmainrole:not available	TIGRsub1role:not available	EC:not available	GO:not available	trustless	fig|82688.4.peg.145	Membrane Transport	Cation transporters	Magnesium transport	Magnesium and cobalt efflux protein CorC
L_nagelii_TMW11827_BSQ50_00715	glutamate 5-kinase	Cytoplasmic	9.67	proB: glutamate 5-kinase	TIGR01027	Amino acid biosynthesis	Glutamate family	2.7.2.11	GO:0004349 GO:0006561	trusty	fig|82688.4.peg.146	Amino Acids and Derivatives	Proline and 4-hydroxyproline	Proline Synthesis	Glutamate 5-kinase (EC 2.7.2.11)
L_nagelii_TMW11827_BSQ50_00720	glutamate-5-semialdehyde dehydrogenase	Cytoplasmic	9.97	proA: glutamate-5-semialdehyde dehydrogenase	TIGR00407	Amino acid biosynthesis	Glutamate family	1.2.1.41	GO:0004350 GO:0006561	trusty	fig|82688.4.peg.147	Amino Acids and Derivatives	Proline and 4-hydroxyproline	Proline Synthesis	Gamma-glutamyl phosphate reductase (EC 1.2.1.41)
L_nagelii_TMW11827_BSQ50_00725	ribose-phosphate pyrophosphokinase	Unknown	5.43	ribP_PPkin: ribose-phosphate diphosphokinase	TIGR01251	Purines, pyrimidines, nucleosides, and nucleotides	Purine ribonucleotide biosynthesis	2.7.6.1	GO:0004749 GO:0009152	trusty	fig|82688.4.peg.148	Nucleosides and Nucleotides	Purines	De Novo Purine Biosynthesis	Ribose-phosphate pyrophosphokinase (EC 2.7.6.1)
L_nagelii_TMW11827_BSQ50_00730	hypothetical protein	Cytoplasmic	7.5	hypothetical protein	TIGR:not available	TIGRmainrole:not available	TIGRsub1role:not available	EC:not available	GO:not available	TIGRannotationquality:not available	fig|82688.4.peg.149
L_nagelii_TMW11827_BSQ50_00735	aminopeptidase	Cytoplasmic	9.67	hypothetical protein	TIGR:not available	TIGRmainrole:not available	TIGRsub1role:not available	EC:not available	GO:not available	TIGRannotationquality:not available	fig|82688.4.peg.150	Protein Metabolism	Protein degradation	Protein degradation	Aminopeptidase C (EC 3.4.22.40)
L_nagelii_TMW11827_BSQ50_00740	hypothetical protein	Cytoplasmic	7.5	addB_Gpos: helicase-exonuclease AddAB, AddB subunit	TIGR02773	DNA metabolism	DNA replication, recombination, and repair	3.1.-.-	GO:0000724 GO:0004003	unclear	fig|82688.4.peg.151	DNA Metabolism	DNA repair	ATP-dependent Nuclease	ATP-dependent nuclease, subunit B
L_nagelii_TMW11827_BSQ50_00745	helicase-exonuclease AddAB subunit AddA	Cytoplasmic	9.97	addA_Gpos: helicase-exonuclease AddAB, AddA subunit	TIGR02785	DNA metabolism	DNA replication, recombination, and repair	3.1.-.-	GO:0000724 GO:0004003 GO:0016818	trusty	fig|82688.4.peg.152	DNA Metabolism	DNA repair	ATP-dependent Nuclease	ATP-dependent nuclease, subunit A
L_nagelii_TMW11827_BSQ50_00750	transcriptional regulator	CytoplasmicMembrane	9.55	hypothetical protein	TIGR:not available	TIGRmainrole:not available	TIGRsub1role:not available	EC:not available	GO:not available	TIGRannotationquality:not available	fig|82688.4.peg.153
L_nagelii_TMW11827_BSQ50_00755	hypothetical protein	CytoplasmicMembrane	10	R_switched_YkoY: integral membrane protein, YkoY family	TIGR03716	TIGRmainrole:not available	TIGRsub1role:not available	EC:not available	GO:0003674 GO:0008150 GO:0016021	trusty	fig|82688.4.peg.154
L_nagelii_TMW11827_BSQ50_00760	HAD family hydrolase	Cytoplasmic	7.5	Cof-subfamily: Cof-like hydrolase	TIGR00099	Unknown function	Enzymes of unknown specificity	EC:not available	GO:0008152 GO:0016787	trusty	fig|82688.4.peg.155
L_nagelii_TMW11827_BSQ50_00765	aldo/keto reductase	Cytoplasmic	7.5	Kv_beta: voltage-dependent potassium channel beta subunit	TIGR01293	TIGRmainrole:not available	TIGRsub1role:not available	EC:not available	GO:not available	trustless	fig|82688.4.peg.156
L_nagelii_TMW11827_BSQ50_00770	hypothetical protein	CytoplasmicMembrane	10	hypothetical protein	TIGR:not available	TIGRmainrole:not available	TIGRsub1role:not available	EC:not available	GO:not available	TIGRannotationquality:not available	fig|82688.4.peg.157	Membrane Transport	Membrane Transport - no subcategory	ECF class transporters	Substrate-specific component QueT (COG4708) of predicted queuosine-regulated ECF transporter
L_nagelii_TMW11827_BSQ50_00775	hypothetical protein	Unknown	2.5	hypothetical protein	TIGR:not available	TIGRmainrole:not available	TIGRsub1role:not available	EC:not available	GO:not available	TIGRannotationquality:not available	fig|82688.4.peg.158
L_nagelii_TMW11827_BSQ50_00780	3-oxoacyl-ACP reductase	Cytoplasmic	9.95	3oxo_ACP_reduc: 3-oxoacyl-[acyl-carrier-protein] reductase	TIGR01830	Fatty acid and phospholipid metabolism	Biosynthesis	1.1.1.100	GO:0004316 GO:0006633	trustless	fig|82688.4.peg.159	Fatty Acids, Lipids, and Isoprenoids	Fatty acids	Fatty Acid Biosynthesis FASII	3-oxoacyl-[acyl-carrier protein] reductase (EC 1.1.1.100)
L_nagelii_TMW11827_BSQ50_00785	VOC family virulence protein	Unknown	2.5	HpaD: 3,4-dihydroxyphenylacetate 2,3-dioxygenase	TIGR02295	TIGRmainrole:not available	TIGRsub1role:not available	1.13.11.15	GO:0008687	trustless	fig|82688.4.peg.160	Metabolism of Aromatic Compounds	Peripheral pathways for catabolism of aromatic compounds	Biphenyl Degradation	biphenyl-2,3-diol 1,2-dioxygenase III-related protein
L_nagelii_TMW11827_BSQ50_00790	MATE family efflux transporter	CytoplasmicMembrane	10	matE: MATE efflux family protein	TIGR00797	Transport and binding proteins	Other	EC:not available	GO:0006855 GO:0015238 GO:0016020 GO:0042493	trusty	fig|82688.4.peg.161	Cofactors, Vitamins, Prosthetic Groups, Pigments	Riboflavin, FMN, FAD	Riboflavin, FMN and FAD metabolism in plants	Multi antimicrobial extrusion protein (Na(+)/drug antiporter), MATE family of MDR efflux pumps
L_nagelii_TMW11827_BSQ50_00795	prolyl aminopeptidase	Unknown	2.5	pro_imino_pep_2: proline-specific peptidase	TIGR01250	TIGRmainrole:not available	TIGRsub1role:not available	EC:not available	GO:not available	trusty	fig|82688.4.peg.162
L_nagelii_TMW11827_BSQ50_00800	Xaa-Pro dipeptidyl-peptidase	Cytoplasmic	9.67	/NonD: hydrolase CocE/NonD family protein	TIGR00976	Unknown function	Enzymes of unknown specificity	EC:not available	GO:0008152 GO:0016787	trustless	fig|82688.4.peg.163
L_nagelii_TMW11827_BSQ50_00805	amino acid permease	CytoplasmicMembrane	10	2A0306: amino acid transporter	TIGR00909	Transport and binding proteins	Amino acids, peptides and amines	EC:not available	GO:not available	unclear	fig|82688.4.peg.164
L_nagelii_TMW11827_BSQ50_00810	hypothetical protein	CytoplasmicMembrane	9.51	SMC_prok_B: chromosome segregation protein SMC	TIGR02168	Cellular processes DNA metabolism	Cell division Chromosome-associated proteins	EC:not available	GO:0005524 GO:0007059 GO:0030261	trustless	fig|82688.4.peg.165
L_nagelii_TMW11827_BSQ50_00815	hypothetical protein	Unknown	2.5	guanyl_kin: guanylate kinase	TIGR03263	Purines, pyrimidines, nucleosides, and nucleotides	Nucleotide and nucleoside interconversions	2.7.4.8	GO:0004385 GO:0015949	trustless	fig|82688.4.peg.166	Nucleosides and Nucleotides	Purines	Purine conversions	Guanylate kinase (EC 2.7.4.8)
L_nagelii_TMW11827_BSQ50_00820	transcriptional repressor	Cytoplasmic	9.97	cas_HTH: CRISPR locus-related DNA-binding protein	TIGR01884	TIGRmainrole:not available	TIGRsub1role:not available	EC:not available	GO:0043571	trustless	fig|82688.4.peg.167	Stress Response	Oxidative stress	Oxidative stress	Zinc uptake regulation protein ZUR
L_nagelii_TMW11827_BSQ50_00825	hypothetical protein	Unknown	2.5	Mycoplas_LppA: mycoides cluster lipoprotein, LppA/P72 family	TIGR03490	TIGRmainrole:not available	TIGRsub1role:not available	EC:not available	GO:not available	trustless	fig|82688.4.peg.168
L_nagelii_TMW11827_BSQ50_00830	hypothetical protein	CytoplasmicMembrane	9.55	hypothetical protein	TIGR:not available	TIGRmainrole:not available	TIGRsub1role:not available	EC:not available	GO:not available	TIGRannotationquality:not available	fig|82688.4.peg.169
L_nagelii_TMW11827_BSQ50_00835	GTPase HflX	Cytoplasmic	7.5	GTP_HflX: GTP-binding protein HflX	TIGR03156	Unknown function	General	EC:not available	GO:0005525 GO:0008150	trusty	fig|82688.4.peg.170	Protein Metabolism	Protein biosynthesis	Universal GTPases	GTP-binding protein HflX
L_nagelii_TMW11827_BSQ50_00840	peptide ABC transporter substrate-binding protein	Cellwall	9.2	nickel_nikA: nickel ABC transporter, nickel/metallophore periplasmic binding protein	TIGR02294	Transport and binding proteins	Cations and iron carrying compounds	EC:not available	GO:0015413 GO:0015675 GO:0016151 GO:0030288 GO:0031362 GO:0055052	trustless	fig|82688.4.peg.171	Membrane Transport	ABC transporters	ABC transporter oligopeptide (TC 3.A.1.5.1)	Oligopeptide ABC transporter, periplasmic oligopeptide-binding protein OppA (TC 3.A.1.5.1)
L_nagelii_TMW11827_BSQ50_00845	peptide ABC transporter substrate-binding protein	Cellwall	9.21	nickel_nikA: nickel ABC transporter, nickel/metallophore periplasmic binding protein	TIGR02294	Transport and binding proteins	Cations and iron carrying compounds	EC:not available	GO:0015413 GO:0015675 GO:0016151 GO:0030288 GO:0031362 GO:0055052	trustless	fig|82688.4.peg.173	Membrane Transport	ABC transporters	ABC transporter oligopeptide (TC 3.A.1.5.1)	Oligopeptide ABC transporter, periplasmic oligopeptide-binding protein OppA (TC 3.A.1.5.1)
L_nagelii_TMW11827_BSQ50_00850	peptide ABC transporter permease	CytoplasmicMembrane	10	nickel_nikB: nickel ABC transporter, permease subunit NikB	TIGR02789	Transport and binding proteins	Cations and iron carrying compounds	3.6.3.24	GO:0005887 GO:0015413 GO:0015675 GO:0055052	trustless	fig|82688.4.peg.174	Membrane Transport	ABC transporters	ABC transporter oligopeptide (TC 3.A.1.5.1)	Oligopeptide transport system permease protein OppB (TC 3.A.1.5.1)
L_nagelii_TMW11827_BSQ50_00855	peptide ABC transporter permease	CytoplasmicMembrane	10	nickel_nikC: nickel ABC transporter, permease subunit NikC	TIGR02790	Transport and binding proteins	Cations and iron carrying compounds	3.6.3.24	GO:0005887 GO:0015413 GO:0015675 GO:0055052	trustless	fig|82688.4.peg.175	Membrane Transport	ABC transporters	ABC transporter oligopeptide (TC 3.A.1.5.1)	Oligopeptide transport system permease protein OppC (TC 3.A.1.5.1)
L_nagelii_TMW11827_BSQ50_00860	peptide ABC transporter ATP-binding protein	CytoplasmicMembrane	9.96	nickel_nikD: nickel import ATP-binding protein NikD	TIGR02770	Transport and binding proteins	Cations and iron carrying compounds	EC:not available	GO:0005524 GO:0009898 GO:0015413 GO:0015675 GO:0043190	trustless	fig|82688.4.peg.176	Membrane Transport	ABC transporters	ABC transporter oligopeptide (TC 3.A.1.5.1)	Oligopeptide transport system permease protein OppB (TC 3.A.1.5.1)
L_nagelii_TMW11827_BSQ50_00865	ABC transporter ATP-binding protein	CytoplasmicMembrane	9.96	nickel_nikE: nickel import ATP-binding protein NikE	TIGR02769	Transport and binding proteins	Cations and iron carrying compounds	3.6.3.24	GO:0005524 GO:0009898 GO:0015413 GO:0015675 GO:0043190	trustless	fig|82688.4.peg.177	Membrane Transport	ABC transporters	ABC transporter oligopeptide (TC 3.A.1.5.1)	Oligopeptide transport ATP-binding protein OppF (TC 3.A.1.5.1)
L_nagelii_TMW11827_BSQ50_00870	histidine phosphatase family protein	Unknown	2.5	ribazole_cobC: alpha-ribazole phosphatase	TIGR03162	Biosynthesis of cofactors, prosthetic groups, and carriers	Heme, porphyrin, and cobalamin	3.1.3.73	GO:0009236 GO:0019175	trustless	fig|82688.4.peg.178	Miscellaneous	Miscellaneous - no subcategory	Phosphoglycerate mutase protein family	Phosphoglycerate mutase family
L_nagelii_TMW11827_BSQ50_00875	potassium transporter	CytoplasmicMembrane	10	2a37: transporter, monovalent cation:proton antiporter-2 (CPA2) family	TIGR00932	Transport and binding proteins	Cations and iron carrying compounds	EC:not available	GO:0005451 GO:0006812 GO:0015992 GO:0016021	trustless	fig|82688.4.peg.179
L_nagelii_TMW11827_BSQ50_00880	cytochrome O ubiquinol oxidase	CytoplasmicMembrane	10	spore_YtaF: putative sporulation protein YtaF	TIGR02840	Cellular processes	Sporulation and germination	EC:not available	GO:0003674 GO:0016021 GO:0030436	trustless	fig|82688.4.peg.180	Miscellaneous	Miscellaneous - no subcategory	DedA family of inner membrane proteins	DedA protein
L_nagelii_TMW11827_BSQ50_00885	ATP-dependent DNA helicase	Unknown	2.5	FlhA: flagellar biosynthesis protein FlhA	TIGR01398	Cellular processes	Chemotaxis and motility	EC:not available	GO:0001539 GO:0009288 GO:0009296	trustless	fig|82688.4.peg.181
L_nagelii_TMW11827_BSQ50_00890	type I pantothenate kinase	Cytoplasmic	7.5	panK_bact: pantothenate kinase	TIGR00554	Biosynthesis of cofactors, prosthetic groups, and carriers	Pantothenate and coenzyme A	2.7.1.33	GO:0004594 GO:0015937	trusty	fig|82688.4.peg.182	Cofactors, Vitamins, Prosthetic Groups, Pigments	Coenzyme A	Coenzyme A Biosynthesis	Pantothenate kinase (EC 2.7.1.33)
L_nagelii_TMW11827_BSQ50_00895	glutamine-hydrolyzing GMP synthase	Cytoplasmic	7.5	guaA_Cterm: GMP synthase (glutamine-hydrolyzing), C-terminal domain	TIGR00884	Purines, pyrimidines, nucleosides, and nucleotides	Purine ribonucleotide biosynthesis	6.3.5.2	GO:0003922 GO:0009152	trusty	fig|82688.4.peg.183	Nucleosides and Nucleotides	Purines	Purine conversions	GMP synthase [glutamine-hydrolyzing] (EC 6.3.5.2)
L_nagelii_TMW11827_BSQ50_00900	Cro/Cl family transcriptional regulator	CytoplasmicMembrane	9.55	couple_hipB: transcriptional regulator, y4mF family	TIGR03070	Regulatory functions	DNA interactions	EC:not available	GO:not available	trustless
L_nagelii_TMW11827_BSQ50_00905	hypothetical protein	CytoplasmicMembrane	9.55	hypothetical protein	TIGR:not available	TIGRmainrole:not available	TIGRsub1role:not available	EC:not available	GO:not available	TIGRannotationquality:not available
L_nagelii_TMW11827_BSQ50_00910	abortive infection protein	Cytoplasmic	7.5	hypothetical protein	TIGR:not available	TIGRmainrole:not available	TIGRsub1role:not available	EC:not available	GO:not available	TIGRannotationquality:not available	fig|82688.4.peg.186
L_nagelii_TMW11827_BSQ50_00915	abortive phage infection protein	Cytoplasmic	7.5	hypothetical protein	TIGR:not available	TIGRmainrole:not available	TIGRsub1role:not available	EC:not available	GO:not available	TIGRannotationquality:not available	fig|82688.4.peg.187
L_nagelii_TMW11827_BSQ50_00920	hypothetical protein	Cytoplasmic	7.5	recf: DNA replication and repair protein RecF	TIGR00611	DNA metabolism	DNA replication, recombination, and repair	EC:not available	GO:0003697 GO:0005524 GO:0006260 GO:0006281 GO:0006310 GO:0009432	trustless
L_nagelii_TMW11827_BSQ50_00925	hypothetical protein	Cytoplasmic	7.5	hypothetical protein	TIGR:not available	TIGRmainrole:not available	TIGRsub1role:not available	EC:not available	GO:not available	TIGRannotationquality:not available	fig|82688.4.peg.188
L_nagelii_TMW11827_BSQ50_00930	growth inhibitor PemK	Cytoplasmic	7.5	hypothetical protein	TIGR:not available	TIGRmainrole:not available	TIGRsub1role:not available	EC:not available	GO:not available	TIGRannotationquality:not available	fig|82688.4.peg.189
L_nagelii_TMW11827_BSQ50_00935	peptide ABC transporter substrate-binding protein	Cellwall	9.21	nickel_nikA: nickel ABC transporter, nickel/metallophore periplasmic binding protein	TIGR02294	Transport and binding proteins	Cations and iron carrying compounds	EC:not available	GO:0015413 GO:0015675 GO:0016151 GO:0030288 GO:0031362 GO:0055052	trustless	fig|82688.4.peg.190	Membrane Transport	ABC transporters	ABC transporter oligopeptide (TC 3.A.1.5.1)	Oligopeptide ABC transporter, periplasmic oligopeptide-binding protein OppA (TC 3.A.1.5.1)
L_nagelii_TMW11827_BSQ50_00940	peptidase T	Cytoplasmic	9.97	peptidase-T: peptidase T	TIGR01882	Protein fate	Degradation of proteins, peptides, and glycopeptides	3.4.11.-	GO:0006508 GO:0045148	trusty	fig|82688.4.peg.191
L_nagelii_TMW11827_BSQ50_00945	hypothetical protein	Unknown	2.5	hypothetical protein	TIGR:not available	TIGRmainrole:not available	TIGRsub1role:not available	EC:not available	GO:not available	TIGRannotationquality:not available	fig|82688.4.peg.192
L_nagelii_TMW11827_BSQ50_00950	hypothetical protein	Unknown	2.5	serS: serine--tRNA ligase	TIGR00414	Protein synthesis	tRNA aminoacylation	6.1.1.11	GO:0004828 GO:0005737 GO:0006434	trustless	fig|82688.4.peg.193	Stress Response	Osmotic stress	Choline and Betaine Uptake and Betaine Biosynthesis	Choline binding protein A
L_nagelii_TMW11827_BSQ50_00955	TetR family transcriptional regulator	Cytoplasmic	7.5	DHAK_reg: probable dihydroxyacetone kinase regulator	TIGR02366	TIGRmainrole:not available	TIGRsub1role:not available	EC:not available	GO:not available	trustless	fig|82688.4.peg.194
L_nagelii_TMW11827_BSQ50_00960	hypothetical protein	Unknown	2.5	hypothetical protein	TIGR:not available	TIGRmainrole:not available	TIGRsub1role:not available	EC:not available	GO:not available	TIGRannotationquality:not available	fig|82688.4.peg.195
L_nagelii_TMW11827_BSQ50_00965	oleate hydratase	Cytoplasmic	7.5	zeta_caro_desat: 9,9'-di-cis-zeta-carotene desaturase	TIGR02732	TIGRmainrole:not available	TIGRsub1role:not available	1.3.5.6	GO:not available	trustless	fig|82688.4.peg.196
L_nagelii_TMW11827_BSQ50_00970	hypothetical protein	Unknown	3.33	Surf_Exclu_PgrA: SEC10/PgrA surface exclusion domain	TIGR04320	TIGRmainrole:not available	TIGRsub1role:not available	EC:not available	GO:not available	trusty	fig|82688.4.peg.197	Stress Response	Osmotic stress	Choline and Betaine Uptake and Betaine Biosynthesis	Choline binding protein A
L_nagelii_TMW11827_BSQ50_00975	hypothetical protein	CytoplasmicMembrane	9.68	PHA_depoly_arom: poly(3-hydroxyalkanoate) depolymerase	TIGR02240	Energy metabolism	Other	3.1.1.-	GO:0006112 GO:0016788	trustless	fig|82688.4.peg.198
L_nagelii_TMW11827_BSQ50_00980	6-phospho-beta-glucosidase	Cytoplasmic	9.97	BGL: beta-galactosidase	TIGR03356	TIGRmainrole:not available	TIGRsub1role:not available	EC:not available	GO:not available	trustless	fig|82688.4.peg.199
L_nagelii_TMW11827_BSQ50_00985	hydrolase	Cytoplasmic	7.5	Cof-subfamily: Cof-like hydrolase	TIGR00099	Unknown function	Enzymes of unknown specificity	EC:not available	GO:0008152 GO:0016787	trusty	fig|82688.4.peg.200
L_nagelii_TMW11827_BSQ50_00990	SIS domain-containing protein	Cytoplasmic	7.5	glmS: glutamine-fructose-6-phosphate transaminase (isomerizing)	TIGR01135	Cell envelope Central intermediary metabolism	Amino sugars Biosynthesis and degradation of murein sacculus and peptidoglycan	2.6.1.16	GO:0004360 GO:0006040 GO:0009252	trustless	fig|82688.4.peg.201
L_nagelii_TMW11827_BSQ50_00995	PTS sugar transporter subunit IIB	Cytoplasmic	9.97	pts-lac: PTS system, lactose/cellobiose family IIB component	TIGR00853	Signal transduction Transport and binding proteins	Carbohydrates, organic alcohols, and acids PTS	EC:not available	GO:not available	unclear	fig|82688.4.peg.202
L_nagelii_TMW11827_BSQ50_01000	PTS lactose/cellobiose transporter subunit IIA	Cytoplasmic	9.97	EIIA-LAC: PTS system, lactose-specific IIa component	TIGR00823	Transport and binding proteins	Carbohydrates, organic alcohols, and acids	2.7.1.69	GO:not available	trustless	fig|82688.4.peg.203
L_nagelii_TMW11827_BSQ50_01005	PTS cellobiose transporter subunit IIC	CytoplasmicMembrane	10	cello_pts_IIC: PTS system, cellobiose-specific IIC component	TIGR00359	Signal transduction Transport and binding proteins	Carbohydrates, organic alcohols, and acids PTS	2.7.1.69	GO:0008982 GO:0009401 GO:0019191	trustless	fig|82688.4.peg.204
L_nagelii_TMW11827_BSQ50_01010	1,4-alpha-glucan branching enzyme	Unknown	2.5	branching_enzym: 1,4-alpha-glucan branching enzyme	TIGR01515	Energy metabolism	Biosynthesis and degradation of polysaccharides	2.4.1.18	GO:0003844 GO:0005978	trusty	fig|82688.4.peg.205	Carbohydrates	Polysaccharides	Glycogen metabolism	1,4-alpha-glucan (glycogen) branching enzyme, GH-13-type (EC 2.4.1.18)
L_nagelii_TMW11827_BSQ50_01015	glucose-1-phosphate adenylyltransferase	CytoplasmicMembrane	9.55	glgC: glucose-1-phosphate adenylyltransferase	TIGR02091	Energy metabolism	Biosynthesis and degradation of polysaccharides	2.7.7.27	GO:0005978 GO:0008878	trusty	fig|82688.4.peg.206	Carbohydrates	Polysaccharides	Glycogen metabolism	Glucose-1-phosphate adenylyltransferase (EC 2.7.7.27)
L_nagelii_TMW11827_BSQ50_01020	glucose-1-phosphate adenylyltransferase subunit GlgD	Cytoplasmic	7.5	glgD: glucose-1-phosphate adenylyltransferase, GlgD subunit	TIGR02092	Energy metabolism	Biosynthesis and degradation of polysaccharides	2.7.7.27	GO:not available	trusty	fig|82688.4.peg.207	Carbohydrates	Polysaccharides	Glycogen metabolism	Glycogen biosynthesis protein GlgD, glucose-1-phosphate adenylyltransferase family
L_nagelii_TMW11827_BSQ50_01025	starch synthase	CytoplasmicMembrane	8.16	glgA: glycogen/starch synthase, ADP-glucose type	TIGR02095	Energy metabolism	Biosynthesis and degradation of polysaccharides	2.4.1.21	GO:0004373 GO:0005978 GO:0009011	trusty	fig|82688.4.peg.208	Carbohydrates	Polysaccharides	Glycogen metabolism	Glycogen synthase, ADP-glucose transglucosylase (EC 2.4.1.21)
L_nagelii_TMW11827_BSQ50_01030	glucan phosphorylase	Cytoplasmic	7.5	P_ylase: glycogen/starch/alpha-glucan phosphorylases	TIGR02093	Energy metabolism	Biosynthesis and degradation of polysaccharides	2.4.1.1	GO:0004645 GO:0005977	trusty	fig|82688.4.peg.209	Carbohydrates	Polysaccharides	Glycogen metabolism	Glycogen phosphorylase (EC 2.4.1.1)
L_nagelii_TMW11827_BSQ50_01035	hypothetical protein	CytoplasmicMembrane	8.16	hypothetical protein	TIGR:not available	TIGRmainrole:not available	TIGRsub1role:not available	EC:not available	GO:not available	TIGRannotationquality:not available	fig|82688.4.peg.210
L_nagelii_TMW11827_BSQ50_01040	hypothetical protein	CytoplasmicMembrane	10	hypothetical protein	TIGR:not available	TIGRmainrole:not available	TIGRsub1role:not available	EC:not available	GO:not available	TIGRannotationquality:not available	fig|82688.4.peg.211
L_nagelii_TMW11827_BSQ50_01045	2-hydroxyglutaryl-CoA dehydratase	Cytoplasmic	7.5	CoA_E_activ: putative CoA-substrate-specific enzyme activase	TIGR00241	TIGRmainrole:not available	TIGRsub1role:not available	EC:not available	GO:0008047 GO:0018307	trusty	fig|82688.4.peg.212
L_nagelii_TMW11827_BSQ50_01050	TetR family transcriptional regulator	Cytoplasmic	7.5	DHAK_reg: probable dihydroxyacetone kinase regulator	TIGR02366	TIGRmainrole:not available	TIGRsub1role:not available	EC:not available	GO:not available	trustless	fig|82688.4.peg.213
L_nagelii_TMW11827_BSQ50_01055	bacitracin ABC transporter ATP-binding protein	CytoplasmicMembrane	9.51	LolD_lipo_ex: lipoprotein releasing system, ATP-binding protein	TIGR02211	Protein fate	Protein and peptide secretion and trafficking	3.6.3.-	GO:0005524 GO:0042953 GO:0042954 GO:0043190	trustless	fig|82688.4.peg.214
L_nagelii_TMW11827_BSQ50_01060	hypothetical protein	CytoplasmicMembrane	10	ADOP: acidobacterial duplicated orphan permease	TIGR03434	TIGRmainrole:not available	TIGRsub1role:not available	EC:not available	GO:0003674 GO:0005887 GO:0006810	trustless	fig|82688.4.peg.215
L_nagelii_TMW11827_BSQ50_01065	GntR family transcriptional regulator	Cytoplasmic	7.5	his_ut_repres: histidine utilization repressor	TIGR02018	Energy metabolism Regulatory functions	Amino acids and amines DNA interactions	EC:not available	GO:0003700 GO:0006355	trustless	fig|82688.4.peg.216
L_nagelii_TMW11827_BSQ50_01070	multidrug ABC transporter ATP-binding protein	CytoplasmicMembrane	9.51	GldA_ABC_ATP: gliding motility-associated ABC transporter ATP-binding subunit GldA	TIGR03522	TIGRmainrole:not available	TIGRsub1role:not available	EC:not available	GO:not available	trustless	fig|82688.4.peg.217
L_nagelii_TMW11827_BSQ50_01075	hypothetical protein	CytoplasmicMembrane	10	EPS_sugtrans: exopolysaccharide biosynthesis polyprenyl glycosylphosphotransferase	TIGR03025	TIGRmainrole:not available	TIGRsub1role:not available	EC:not available	GO:not available	trustless	fig|82688.4.peg.218
L_nagelii_TMW11827_BSQ50_01080	hypothetical protein	CytoplasmicMembrane	10	hypothetical protein	TIGR:not available	TIGRmainrole:not available	TIGRsub1role:not available	EC:not available	GO:not available	TIGRannotationquality:not available
L_nagelii_TMW11827_BSQ50_01085	hypothetical protein	Cytoplasmic	9.64	rluA_subfam: pseudouridine synthase, RluA family	TIGR00005	Protein synthesis	tRNA and rRNA base modification	5.4.99.-	GO:0001522 GO:0009451 GO:0009982	trusty
L_nagelii_TMW11827_BSQ50_01090	Cro/Cl family transcriptional regulator	Cytoplasmic	9.97	hypothetical protein	TIGR:not available	TIGRmainrole:not available	TIGRsub1role:not available	EC:not available	GO:not available	TIGRannotationquality:not available	fig|82688.4.peg.221
L_nagelii_TMW11827_BSQ50_01095	cold-shock protein	Cytoplasmic	9.97	cspD: cold shock domain protein CspD	TIGR02381	Cellular processes DNA metabolism	Adaptations to atypical conditions DNA replication, recombination, and repair	EC:not available	GO:0008156 GO:0009409	trustless	fig|82688.4.peg.222	Stress Response	Cold shock	Cold shock, CspA family of proteins	Cold shock protein CspA
L_nagelii_TMW11827_BSQ50_01100	MFS transporter	CytoplasmicMembrane	10	2_A_01_02: multidrug resistance protein	TIGR00880	TIGRmainrole:not available	TIGRsub1role:not available	EC:not available	GO:not available	trustless	fig|82688.4.peg.223
L_nagelii_TMW11827_BSQ50_01105	hypothetical protein	CytoplasmicMembrane	10	hypothetical protein	TIGR:not available	TIGRmainrole:not available	TIGRsub1role:not available	EC:not available	GO:not available	TIGRannotationquality:not available	fig|82688.4.peg.224
L_nagelii_TMW11827_BSQ50_01110	hypothetical protein	CytoplasmicMembrane	10	hypothetical protein	TIGR:not available	TIGRmainrole:not available	TIGRsub1role:not available	EC:not available	GO:not available	TIGRannotationquality:not available	fig|82688.4.peg.225
L_nagelii_TMW11827_BSQ50_01115	hypothetical protein	Unknown	2.5	hypothetical protein	TIGR:not available	TIGRmainrole:not available	TIGRsub1role:not available	EC:not available	GO:not available	TIGRannotationquality:not available	fig|82688.4.peg.226
L_nagelii_TMW11827_BSQ50_01120	LytR family transcriptional regulator	CytoplasmicMembrane	9.51	lytR_cpsA_psr: cell envelope-related function transcriptional attenuator common domain	TIGR00350	Regulatory functions	Other	EC:not available	GO:not available	trusty	fig|82688.4.peg.227	Regulation and Cell signaling	Regulation and Cell signaling - no subcategory	Cell envelope-associated LytR-CpsA-Psr transcriptional attenuators	Cell envelope-associated transcriptional attenuator LytR-CpsA-Psr, subfamily F2 (as in PMID19099556)
L_nagelii_TMW11827_BSQ50_01125	hypothetical protein	CytoplasmicMembrane	10	rad_SAM_trio: Y_X(10)_GDL-associated radical SAM protein	TIGR03913	Unknown function	Enzymes of unknown specificity	EC:not available	GO:0046500 GO:0051539 GO:0070283	trustless	fig|82688.4.peg.228
L_nagelii_TMW11827_BSQ50_01130	hypothetical protein	Unknown	2.5	hypothetical protein	TIGR:not available	TIGRmainrole:not available	TIGRsub1role:not available	EC:not available	GO:not available	TIGRannotationquality:not available	fig|82688.4.peg.229	Protein Metabolism	Protein biosynthesis	Ribosome biogenesis bacterial	Ribosomal-protein-S5p-alanine acetyltransferase
L_nagelii_TMW11827_BSQ50_01135	transcriptional regulator	Cytoplasmic	7.5	rrf2_super: Rrf2 family protein	TIGR00738	Unknown function	General	EC:not available	GO:not available	trusty	fig|82688.4.peg.230	RNA Metabolism	Transcription	Rrf2 family transcriptional regulators	Rrf2 family transcriptional regulator
L_nagelii_TMW11827_BSQ50_01140	acetolactate synthase large subunit	CytoplasmicMembrane	8.78	acolac_catab: acetolactate synthase, catabolic	TIGR02418	Energy metabolism	Fermentation	2.2.1.6	GO:0003984 GO:0006113 GO:0045151	trusty	fig|82688.4.peg.231	Carbohydrates	Organic acids	Alpha-acetolactate operon	Acetolactate synthase, catabolic (EC 2.2.1.6)
L_nagelii_TMW11827_BSQ50_01145	gamma-aminobutyrate permease	CytoplasmicMembrane	10	2A0310: amino acid permease (yeast)	TIGR00913	Transport and binding proteins	Amino acids, peptides and amines	EC:not available	GO:not available	trustless	fig|82688.4.peg.232
L_nagelii_TMW11827_BSQ50_01150	serine--tRNA ligase	Cytoplasmic	10	serS: serine--tRNA ligase	TIGR00414	Protein synthesis	tRNA aminoacylation	6.1.1.11	GO:0004828 GO:0005737 GO:0006434	trusty	fig|82688.4.peg.233	Protein Metabolism	Protein biosynthesis	tRNA aminoacylation, Ser	Seryl-tRNA synthetase (EC 6.1.1.11)
L_nagelii_TMW11827_BSQ50_01220	CtsR family transcriptional regulator	Cytoplasmic	7.5	hypothetical protein	TIGR:not available	TIGRmainrole:not available	TIGRsub1role:not available	EC:not available	GO:not available	TIGRannotationquality:not available	fig|82688.4.peg.234	Protein Metabolism	Protein degradation	Proteolysis in bacteria, ATP-dependent	Transcriptional regulator CtsR
L_nagelii_TMW11827_BSQ50_01225	ATP-dependent Clp protease ATP-binding subunit ClpC	Cytoplasmic	9.95	chaperone_ClpB: ATP-dependent chaperone protein ClpB	TIGR03346	Protein fate	Protein folding and stabilization	EC:not available	GO:0006457 GO:0042623	trustless	fig|82688.4.peg.235	Protein Metabolism	Protein degradation	Proteolysis in bacteria, ATP-dependent	ATP-dependent Clp protease, ATP-binding subunit ClpC
L_nagelii_TMW11827_BSQ50_01230	DNA-directed RNA polymerase subunit beta	Cytoplasmic	9.97	rpoB: DNA-directed RNA polymerase, beta subunit	TIGR02013	Transcription	DNA-dependent RNA polymerase	2.7.7.6	GO:0000345 GO:0003899 GO:0006350	trusty	fig|82688.4.peg.236	Virulence, Disease and Defense	Invasion and intracellular resistance	Mycobacterium virulence operon involved in DNA transcription	DNA-directed RNA polymerase beta subunit (EC 2.7.7.6)
L_nagelii_TMW11827_BSQ50_01235	DNA-directed RNA polymerase subunit beta'	Cytoplasmic	9.97	rpoC_TIGR: DNA-directed RNA polymerase, beta' subunit	TIGR02386	Transcription	DNA-dependent RNA polymerase	2.7.7.6	GO:0000345 GO:0003899 GO:0006350	trusty	fig|82688.4.peg.237	Virulence, Disease and Defense	Invasion and intracellular resistance	Mycobacterium virulence operon involved in DNA transcription	DNA-directed RNA polymerase beta' subunit (EC 2.7.7.6)
L_nagelii_TMW11827_BSQ50_01240	hypothetical protein	CytoplasmicMembrane	10	hypothetical protein	TIGR:not available	TIGRmainrole:not available	TIGRsub1role:not available	EC:not available	GO:not available	TIGRannotationquality:not available	fig|82688.4.peg.238
L_nagelii_TMW11827_BSQ50_01245	30S ribosomal protein S12	Cytoplasmic	9.67	rpsL_bact: ribosomal protein uS12	TIGR00981	Protein synthesis	Ribosomal proteins: synthesis and modification	EC:not available	GO:0000314 GO:0003735 GO:0006412 GO:0022627	trusty	fig|82688.4.peg.239	Virulence, Disease and Defense	Invasion and intracellular resistance	Mycobacterium virulence operon involved in protein synthesis (SSU ribosomal proteins)	SSU ribosomal protein S12p (S23e)
L_nagelii_TMW11827_BSQ50_01250	30S ribosomal protein S7	Cytoplasmic	7.5	rpsG_bact: ribosomal protein uS7	TIGR01029	Protein synthesis	Ribosomal proteins: synthesis and modification	EC:not available	GO:0000314 GO:0003735 GO:0006412 GO:0022627	trusty	fig|82688.4.peg.240	Virulence, Disease and Defense	Invasion and intracellular resistance	Mycobacterium virulence operon involved in protein synthesis (SSU ribosomal proteins)	SSU ribosomal protein S7p (S5e)
L_nagelii_TMW11827_BSQ50_01255	translation elongation factor G	Cytoplasmic	9.97	EF-G: translation elongation factor G	TIGR00484	Protein synthesis	Translation factors	EC:not available	GO:0003746 GO:0006414	trusty	fig|82688.4.peg.241	Virulence, Disease and Defense	Invasion and intracellular resistance	Mycobacterium virulence operon involved in protein synthesis (SSU ribosomal proteins)	Translation elongation factor G
L_nagelii_TMW11827_BSQ50_01260	isochorismatase	Cytoplasmic	9.67	RutB: pyrimidine utilization protein B	TIGR03614	TIGRmainrole:not available	TIGRsub1role:not available	EC:not available	GO:not available	trustless	fig|82688.4.peg.242	Cofactors, Vitamins, Prosthetic Groups, Pigments	NAD and NADP	NAD and NADP cofactor biosynthesis global	Nicotinamidase (EC 3.5.1.19)
L_nagelii_TMW11827_BSQ50_01265	30S ribosomal protein S10	Cytoplasmic	9.97	rpsJ_bact: ribosomal protein uS10	TIGR01049	Protein synthesis	Ribosomal proteins: synthesis and modification	EC:not available	GO:0000314 GO:0003735 GO:0006412 GO:0022627	trusty	fig|82688.4.peg.243	Protein Metabolism	Protein biosynthesis	Ribosome SSU bacterial	SSU ribosomal protein S10p (S20e)
L_nagelii_TMW11827_BSQ50_01270	50S ribosomal protein L3	Cytoplasmic	9.97	L3_bact: 50S ribosomal protein uL3	TIGR03625	TIGRmainrole:not available	TIGRsub1role:not available	EC:not available	GO:not available	trusty	fig|82688.4.peg.244
L_nagelii_TMW11827_BSQ50_01275	50S ribosomal protein L4	Unknown	2.5	rplD_bact: 50S ribosomal protein uL4	TIGR03953	Protein synthesis	Ribosomal proteins: synthesis and modification	EC:not available	GO:0003735 GO:0006412 GO:0022625	trusty	fig|82688.4.peg.245
L_nagelii_TMW11827_BSQ50_01280	50S ribosomal protein L23	Cytoplasmic	9.67	uL23_arch: ribosomal protein uL23	TIGR03636	Protein synthesis	Ribosomal proteins: synthesis and modification	EC:not available	GO:0003735 GO:0006412 GO:0022625	trustless	fig|82688.4.peg.246
L_nagelii_TMW11827_BSQ50_01285	50S ribosomal protein L2	Unknown	2.5	rplB_bact: ribosomal protein uL2	TIGR01171	Protein synthesis	Ribosomal proteins: synthesis and modification	EC:not available	GO:0000315 GO:0003735 GO:0006412 GO:0022625	trusty	fig|82688.4.peg.247
L_nagelii_TMW11827_BSQ50_01290	30S ribosomal protein S19	Cytoplasmic	9.67	rpsS_bact: ribosomal protein uS19	TIGR01050	Protein synthesis	Ribosomal proteins: synthesis and modification	EC:not available	GO:0000314 GO:0003735 GO:0006412 GO:0022627	trusty	fig|82688.4.peg.248	Protein Metabolism	Protein biosynthesis	Ribosome SSU bacterial	SSU ribosomal protein S19p (S15e)
L_nagelii_TMW11827_BSQ50_01295	50S ribosomal protein L22	Cytoplasmic	9.97	rplV_bact: ribosomal protein uL22	TIGR01044	Protein synthesis	Ribosomal proteins: synthesis and modification	EC:not available	GO:0000311 GO:0003735 GO:0006412 GO:0022625	trusty	fig|82688.4.peg.249
L_nagelii_TMW11827_BSQ50_01300	30S ribosomal protein S3	Cytoplasmic	9.97	rpsC_bact: ribosomal protein uS3	TIGR01009	Protein synthesis	Ribosomal proteins: synthesis and modification	EC:not available	GO:0000312 GO:0003735 GO:0006412 GO:0022627	trusty	fig|82688.4.peg.250	Protein Metabolism	Protein biosynthesis	Ribosome SSU bacterial	SSU ribosomal protein S3p (S3e)
L_nagelii_TMW11827_BSQ50_01305	50S ribosomal protein L16	Cytoplasmic	9.97	rplP_bact: ribosomal protein uL16	TIGR01164	Protein synthesis	Ribosomal proteins: synthesis and modification	EC:not available	GO:0000315 GO:0003735 GO:0006412 GO:0022625	trusty	fig|82688.4.peg.251
L_nagelii_TMW11827_BSQ50_01310	50S ribosomal protein L29	Cytoplasmic	7.5	L29: ribosomal protein uL29	TIGR00012	Protein synthesis	Ribosomal proteins: synthesis and modification	EC:not available	GO:0000315 GO:0003735 GO:0006412 GO:0022625	trusty	fig|82688.4.peg.252
L_nagelii_TMW11827_BSQ50_01315	30S ribosomal protein S17	Cytoplasmic	9.97	uS17_bact: ribosomal protein uS17	TIGR03635	Protein synthesis	Ribosomal proteins: synthesis and modification	EC:not available	GO:0003735 GO:0006412 GO:0022627	trusty	fig|82688.4.peg.253	Protein Metabolism	Protein biosynthesis	Ribosome SSU bacterial	SSU ribosomal protein S17p (S11e)
L_nagelii_TMW11827_BSQ50_01320	50S ribosomal protein L14	Cytoplasmic	9.67	rplN_bact: ribosomal protein uL14	TIGR01067	Protein synthesis	Ribosomal proteins: synthesis and modification	EC:not available	GO:0000315 GO:0003735 GO:0006412 GO:0022625	trusty	fig|82688.4.peg.254
L_nagelii_TMW11827_BSQ50_01325	50S ribosomal protein L24	Cytoplasmic	9.67	rplX_bact: ribosomal protein uL24	TIGR01079	Protein synthesis	Ribosomal proteins: synthesis and modification	EC:not available	GO:0000315 GO:0003735 GO:0006412 GO:0022625	trusty	fig|82688.4.peg.255
L_nagelii_TMW11827_BSQ50_01330	50S ribosomal protein L5	Cytoplasmic	7.5	hypothetical protein	TIGR:not available	TIGRmainrole:not available	TIGRsub1role:not available	EC:not available	GO:not available	TIGRannotationquality:not available	fig|82688.4.peg.256
L_nagelii_TMW11827_BSQ50_01335	30S ribosomal protein S14	Cytoplasmic	9.67	TIGR00269: TIGR00269 family protein	TIGR00269	Hypothetical proteins	Conserved	EC:not available	GO:not available	trustless	fig|82688.4.peg.257	Protein Metabolism	Protein biosynthesis	Ribosome SSU bacterial	SSU ribosomal protein S14p (S29e)
L_nagelii_TMW11827_BSQ50_01340	30S ribosomal protein S8	Cytoplasmic	9.97	hypothetical protein	TIGR:not available	TIGRmainrole:not available	TIGRsub1role:not available	EC:not available	GO:not available	TIGRannotationquality:not available	fig|82688.4.peg.258	Protein Metabolism	Protein biosynthesis	Ribosome SSU bacterial	SSU ribosomal protein S8p (S15Ae)
L_nagelii_TMW11827_BSQ50_01345	50S ribosomal protein L6	Cytoplasmic	7.5	L6_bact: ribosomal protein uL6	TIGR03654	Protein synthesis	Ribosomal proteins: synthesis and modification	EC:not available	GO:0003735 GO:0006412 GO:0019843 GO:0022625	trusty	fig|82688.4.peg.259
L_nagelii_TMW11827_BSQ50_01350	50S ribosomal protein L18	Cytoplasmic	9.67	L18_bact: ribosomal protein uL18	TIGR00060	Protein synthesis	Ribosomal proteins: synthesis and modification	EC:not available	GO:0000315 GO:0003735 GO:0006412 GO:0022625	trusty	fig|82688.4.peg.260
L_nagelii_TMW11827_BSQ50_01355	30S ribosomal protein S5	Cytoplasmic	9.97	rpsE_bact: ribosomal protein uS5	TIGR01021	Protein synthesis	Ribosomal proteins: synthesis and modification	EC:not available	GO:0000312 GO:0003735 GO:0006412 GO:0022627	trusty	fig|82688.4.peg.261	Protein Metabolism	Protein biosynthesis	Ribosome SSU bacterial	SSU ribosomal protein S5p (S2e)
L_nagelii_TMW11827_BSQ50_01360	50S ribosomal protein L30	Cytoplasmic	9.67	rpmD_bact: ribosomal protein uL30	TIGR01308	Protein synthesis	Ribosomal proteins: synthesis and modification	EC:not available	GO:0000315 GO:0003735 GO:0006412 GO:0022625	trusty	fig|82688.4.peg.262
L_nagelii_TMW11827_BSQ50_01365	50S ribosomal protein L15	Unknown	2.5	rplO_bact: ribosomal protein uL15	TIGR01071	Protein synthesis	Ribosomal proteins: synthesis and modification	EC:not available	GO:0000315 GO:0003735 GO:0006412 GO:0022625	trusty	fig|82688.4.peg.263
L_nagelii_TMW11827_BSQ50_01370	preprotein translocase subunit SecY	CytoplasmicMembrane	10	3a0501s007: preprotein translocase, SecY subunit	TIGR00967	Protein fate	Protein and peptide secretion and trafficking	EC:not available	GO:0005887 GO:0015450 GO:0043952	trusty	fig|82688.4.peg.264
L_nagelii_TMW11827_BSQ50_01375	adenylate kinase	Cytoplasmic	9.97	adk: adenylate kinase	TIGR01351	Purines, pyrimidines, nucleosides, and nucleotides	Nucleotide and nucleoside interconversions	2.7.4.-	GO:not available	trusty	fig|82688.4.peg.265	Nucleosides and Nucleotides	Purines	Purine conversions	Adenylate kinase (EC 2.7.4.3)
L_nagelii_TMW11827_BSQ50_01380	translation initiation factor IF-1	Cytoplasmic	9.97	infA: translation initiation factor IF-1	TIGR00008	Protein synthesis	Translation factors	EC:not available	GO:0003743 GO:0006413	trusty	fig|82688.4.peg.266	Protein Metabolism	Protein biosynthesis	Translation initiation factors bacterial	Translation initiation factor 1
L_nagelii_TMW11827_BSQ50_01385	50S ribosomal protein L36	Cytoplasmic	9.67	rpmJ_bact: ribosomal protein bL36	TIGR01022	Protein synthesis	Ribosomal proteins: synthesis and modification	EC:not available	GO:0000315 GO:0003735 GO:0006412 GO:0022625	trusty
L_nagelii_TMW11827_BSQ50_01390	30S ribosomal protein S13	Cytoplasmic	9.97	uS13_bact: ribosomal protein uS13	TIGR03631	Protein synthesis	Ribosomal proteins: synthesis and modification	EC:not available	GO:0003735 GO:0006412 GO:0022627	trusty	fig|82688.4.peg.267	Protein Metabolism	Protein biosynthesis	Ribosome SSU bacterial	SSU ribosomal protein S13p (S18e)
L_nagelii_TMW11827_BSQ50_01395	30S ribosomal protein S11	Cytoplasmic	9.67	uS11_bact: ribosomal protein uS11	TIGR03632	Protein synthesis	Ribosomal proteins: synthesis and modification	EC:not available	GO:0003735 GO:0006412 GO:0022627	trusty	fig|82688.4.peg.268	Protein Metabolism	Protein biosynthesis	Ribosome SSU bacterial	SSU ribosomal protein S11p (S14e)
L_nagelii_TMW11827_BSQ50_01400	DNA-directed RNA polymerase subunit alpha	Cytoplasmic	9.97	rpoA: DNA-directed RNA polymerase, alpha subunit	TIGR02027	Transcription	DNA-dependent RNA polymerase	2.7.7.6	GO:0000345 GO:0003899 GO:0006350	trusty	fig|82688.4.peg.269	RNA Metabolism	Transcription	RNA polymerase bacterial	DNA-directed RNA polymerase alpha subunit (EC 2.7.7.6)
L_nagelii_TMW11827_BSQ50_01405	50S ribosomal protein L17	Cytoplasmic	9.97	L17: ribosomal protein bL17	TIGR00059	Protein synthesis	Ribosomal proteins: synthesis and modification	EC:not available	GO:0003735 GO:0005762 GO:0006412 GO:0022625	trusty	fig|82688.4.peg.270
L_nagelii_TMW11827_BSQ50_01410	energy-coupling factor transporter ATPase	CytoplasmicMembrane	9.99	ECF_ATPase_1: energy-coupling factor transporter ATPase	TIGR04520	Transport and binding proteins	Unknown substrate	3.6.3.-	GO:0005524 GO:0006810 GO:0009898 GO:0042626	trusty	fig|82688.4.peg.271	Membrane Transport	Membrane Transport - no subcategory	ECF class transporters	ATPase component of general energizing module of ECF transporters
L_nagelii_TMW11827_BSQ50_01415	energy-coupling factor transporter ATPase	CytoplasmicMembrane	9.96	ECF_ATPase_2: energy-coupling factor transporter ATPase	TIGR04521	Transport and binding proteins	Unknown substrate	3.6.3.-	GO:0005524 GO:0006810 GO:0009898 GO:0042626	trusty	fig|82688.4.peg.272	Membrane Transport	Membrane Transport - no subcategory	ECF class transporters	ATPase component of general energizing module of ECF transporters
L_nagelii_TMW11827_BSQ50_01420	cobalt ABC transporter ATP-binding protein	CytoplasmicMembrane	10	ECF_T_CbiQ: cobalt ECF transporter T component CbiQ	TIGR02454	Transport and binding proteins	Cations and iron carrying compounds	EC:not available	GO:0005887 GO:0006824 GO:0032778 GO:0043190	trustless	fig|82688.4.peg.273	Membrane Transport	Membrane Transport - no subcategory	ECF class transporters	Transmembrane component of general energizing module of ECF transporters
L_nagelii_TMW11827_BSQ50_01425	tRNA pseudouridine(38-40) synthase TruA	Cytoplasmic	7.5	hisT_truA: tRNA pseudouridine(38-40) synthase	TIGR00071	Protein synthesis	tRNA and rRNA base modification	5.4.99.12	GO:0006400 GO:0009982	trusty	fig|82688.4.peg.274	RNA Metabolism	RNA processing and modification	RNA pseudouridine syntheses	tRNA pseudouridine synthase A (EC 4.2.1.70)
L_nagelii_TMW11827_BSQ50_01430	50S ribosomal protein L13	Unknown	2.5	rplM_bact: ribosomal protein uL13	TIGR01066	Protein synthesis	Ribosomal proteins: synthesis and modification	EC:not available	GO:0000315 GO:0003735 GO:0006412 GO:0022625	trusty	fig|82688.4.peg.275
L_nagelii_TMW11827_BSQ50_01435	30S ribosomal protein S9	Cytoplasmic	9.97	uS9_arch: ribosomal protein uS9	TIGR03627	Protein synthesis	Ribosomal proteins: synthesis and modification	EC:not available	GO:0003735 GO:0006412 GO:0022627	trustless	fig|82688.4.peg.276	Protein Metabolism	Protein biosynthesis	Ribosome SSU bacterial	SSU ribosomal protein S9p (S16e)
L_nagelii_TMW11827_BSQ50_01440	site-specific integrase	Cytoplasmic	7.5	recomb_XerC: tyrosine recombinase XerC	TIGR02224	DNA metabolism	DNA replication, recombination, and repair	EC:not available	GO:0006310 GO:0009009	trustless	fig|82688.4.peg.277
L_nagelii_TMW11827_BSQ50_01445	DNA-binding protein	Extracellular	8.91	excise: DNA binding domain, excisionase family	TIGR01764	Unknown function	General	EC:not available	GO:0003677	trusty	fig|82688.4.peg.278
L_nagelii_TMW11827_BSQ50_01450	hypothetical protein	Unknown	2.5	hypothetical protein	TIGR:not available	TIGRmainrole:not available	TIGRsub1role:not available	EC:not available	GO:not available	TIGRannotationquality:not available	fig|82688.4.peg.279
L_nagelii_TMW11827_BSQ50_01455	cell division protein FtsK	Cytoplasmic	7.5	hypothetical protein	TIGR:not available	TIGRmainrole:not available	TIGRsub1role:not available	EC:not available	GO:not available	TIGRannotationquality:not available	fig|82688.4.peg.280
L_nagelii_TMW11827_BSQ50_01460	hypothetical protein	Unknown	2.5	hypothetical protein	TIGR:not available	TIGRmainrole:not available	TIGRsub1role:not available	EC:not available	GO:not available	TIGRannotationquality:not available
L_nagelii_TMW11827_BSQ50_01465	hypothetical protein	Unknown	2.5	hypothetical protein	TIGR:not available	TIGRmainrole:not available	TIGRsub1role:not available	EC:not available	GO:not available	TIGRannotationquality:not available	fig|82688.4.peg.282
L_nagelii_TMW11827_BSQ50_01470	hypothetical protein	Unknown	2.5	hypothetical protein	TIGR:not available	TIGRmainrole:not available	TIGRsub1role:not available	EC:not available	GO:not available	TIGRannotationquality:not available	fig|82688.4.peg.283
L_nagelii_TMW11827_BSQ50_01475	type III restriction endonuclease subunit M	Unknown	2.5	dam: DNA adenine methylase	TIGR00571	DNA metabolism	DNA replication, recombination, and repair	2.1.1.72	GO:0006306 GO:0009007	trustless	fig|82688.4.peg.284	DNA Metabolism	DNA Metabolism - no subcategory	Restriction-Modification System	Type III restriction-modification system methylation subunit (EC 2.1.1.72)
L_nagelii_TMW11827_BSQ50_01480	restriction endonuclease	Cytoplasmic	7.5	hypothetical protein	TIGR:not available	TIGRmainrole:not available	TIGRsub1role:not available	EC:not available	GO:not available	TIGRannotationquality:not available	fig|82688.4.peg.285	DNA Metabolism	DNA Metabolism - no subcategory	Restriction-Modification System	Type III restriction-modification system DNA endonuclease res (EC 3.1.21.5)
L_nagelii_TMW11827_BSQ50_01485	aspartate aminotransferase	Unknown	2.5	DapC_direct: LL-diaminopimelate aminotransferase	TIGR03540	TIGRmainrole:not available	TIGRsub1role:not available	2.6.1.83	GO:not available	trustless	fig|82688.4.peg.286
L_nagelii_TMW11827_BSQ50_01490	uracil phosphoribosyltransferase	Cytoplasmic	7.5	CopY_TcrY: copper transport repressor, CopY/TcrY family	TIGR02698	Regulatory functions Transport and binding proteins	Cations and iron carrying compounds DNA interactions	EC:not available	GO:0006355 GO:0006825 GO:0016564	trusty	fig|82688.4.peg.287	Virulence, Disease and Defense	Resistance to antibiotics and toxic compounds	Copper homeostasis	Negative transcriptional regulator-copper transport operon
L_nagelii_TMW11827_BSQ50_01495	hypothetical protein	CytoplasmicMembrane	10	ATPase-IB_hvy: heavy metal translocating P-type ATPase	TIGR01525	TIGRmainrole:not available	TIGRsub1role:not available	3.6.3.-	GO:0030001 GO:0042625 GO:0046873	trusty	fig|82688.4.peg.288	Virulence, Disease and Defense	Resistance to antibiotics and toxic compounds	Copper homeostasis	Copper-translocating P-type ATPase (EC 3.6.3.4)
L_nagelii_TMW11827_BSQ50_01500	hypothetical protein	Unknown	2.5	TIGR00003: copper ion binding protein	TIGR00003	Transport and binding proteins	Cations and iron carrying compounds	EC:not available	GO:0005507 GO:0006825	trustless	fig|82688.4.peg.289
L_nagelii_TMW11827_BSQ50_01505	MarR family transcriptional regulator	Cytoplasmic	7.5	reg_rSAM_mob: mobile rSAM pair MarR family regulator	TIGR04472	TIGRmainrole:not available	TIGRsub1role:not available	EC:not available	GO:not available	trustless	fig|82688.4.peg.290
L_nagelii_TMW11827_BSQ50_01510	ECF transporter S component	CytoplasmicMembrane	10	ECF_S_folT_fam: ECF transporter S component, folate family	TIGR04518	Transport and binding proteins	Unknown substrate	EC:not available	GO:0005215 GO:0006810	trustless	fig|82688.4.peg.291	Cofactors, Vitamins, Prosthetic Groups, Pigments	Coenzyme A	Coenzyme A Biosynthesis	Substrate-specific component PanT of predicted pantothenate ECF transporter
L_nagelii_TMW11827_BSQ50_01515	lysozyme	Unknown	7.05	flagell_FlgJ: flagellar rod assembly protein/muramidase FlgJ	TIGR02541	TIGRmainrole:not available	TIGRsub1role:not available	EC:not available	GO:0001539 GO:0009296 GO:0016798	trustless	fig|82688.4.peg.292	Cell Wall and Capsule	Cell Wall and Capsule - no subcategory	Murein Hydrolases	N-acetylmuramoyl-L-alanine amidase (EC 3.5.1.28)
L_nagelii_TMW11827_BSQ50_01520	xanthine phosphoribosyltransferase	Cytoplasmic	9.97	XPRTase: xanthine phosphoribosyltransferase	TIGR01744	Purines, pyrimidines, nucleosides, and nucleotides	Salvage of nucleosides and nucleotides	2.4.2.22	GO:0000310 GO:0046110	trusty	fig|82688.4.peg.293	Nucleosides and Nucleotides	Purines	Xanthine Metabolism in Bacteria	Xanthine phosphoribosyltransferase (EC 2.4.2.22)
L_nagelii_TMW11827_BSQ50_01525	Uric acid permease PucJ	CytoplasmicMembrane	10	pbuX: xanthine permease	TIGR03173	TIGRmainrole:not available	TIGRsub1role:not available	EC:not available	GO:0016021 GO:0042906 GO:0042907	trusty	fig|82688.4.peg.294	Nucleosides and Nucleotides	Purines	Xanthine Metabolism in Bacteria	Xanthine permease
L_nagelii_TMW11827_BSQ50_01530	phosphoribosylaminoimidazole carboxylase	CytoplasmicMembrane	9.51	purK: phosphoribosylaminoimidazole carboxylase, ATPase subunit	TIGR01161	Purines, pyrimidines, nucleosides, and nucleotides	Purine ribonucleotide biosynthesis	4.1.1.21	GO:0004638 GO:0009152 GO:0009320 GO:0016887	unclear	fig|82688.4.peg.295	Nucleosides and Nucleotides	Purines	De Novo Purine Biosynthesis	Phosphoribosylaminoimidazole carboxylase ATPase subunit (EC 4.1.1.21)
L_nagelii_TMW11827_BSQ50_01535	ATP-dependent DNA helicase PcrA	Cytoplasmic	9.97	pcrA: ATP-dependent DNA helicase PcrA	TIGR01073	DNA metabolism	DNA replication, recombination, and repair	3.6.4.12	GO:0004003 GO:0006268 GO:0006281	trusty	fig|82688.4.peg.296	DNA Metabolism	DNA repair	DNA repair, bacterial UvrD and related helicases	ATP-dependent DNA helicase UvrD/PcrA
L_nagelii_TMW11827_BSQ50_01540	DNA ligase (NAD(+)) LigA	Cytoplasmic	7.5	dnlj: DNA ligase, NAD-dependent	TIGR00575	DNA metabolism	DNA replication, recombination, and repair	6.5.1.2	GO:0003911 GO:0006260 GO:0006281 GO:0006310	trusty	fig|82688.4.peg.297	DNA Metabolism	DNA repair	DNA Repair Base Excision	DNA ligase (EC 6.5.1.2)
L_nagelii_TMW11827_BSQ50_01545	CamS family sex pheromone protein	CytoplasmicMembrane	9.87	spore_YhcN_YlaJ: sporulation lipoprotein, YhcN/YlaJ family	TIGR02898	Cellular processes	Sporulation and germination	EC:not available	GO:0003674 GO:0030436	trustless	fig|82688.4.peg.298	Regulation and Cell signaling	Regulation and Cell signaling - no subcategory	Sex pheromones in Enterococcus faecalis and other Firmicutes	Putative pheromone cAM373 precursor lipoprotein CamS
L_nagelii_TMW11827_BSQ50_01550	asparaginyl/glutamyl-tRNA amidotransferase subunit C	Cytoplasmic	9.67	gatC: aspartyl/glutamyl-tRNA(Asn/Gln) amidotransferase, C subunit	TIGR00135	Protein synthesis	tRNA aminoacylation	6.3.5.-	GO:0006424 GO:0030956 GO:0050567	trusty	fig|82688.4.peg.299	Protein Metabolism	Protein biosynthesis	tRNA aminoacylation, Asp and Asn	Aspartyl-tRNA(Asn) amidotransferase subunit C (EC 6.3.5.6)
L_nagelii_TMW11827_BSQ50_01555	aspartyl/glutamyl-tRNA amidotransferase subunit A	Cytoplasmic	9.97	gatA: aspartyl/glutamyl-tRNA(Asn/Gln) amidotransferase, A subunit	TIGR00132	Protein synthesis	tRNA aminoacylation	6.3.5.-	GO:0006424 GO:0030956 GO:0050567	trusty	fig|82688.4.peg.300	Protein Metabolism	Protein biosynthesis	tRNA aminoacylation, Asp and Asn	Aspartyl-tRNA(Asn) amidotransferase subunit A (EC 6.3.5.6)
L_nagelii_TMW11827_BSQ50_01560	aspartyl/glutamyl-tRNA amidotransferase subunit B	Cytoplasmic	7.5	gatB: aspartyl/glutamyl-tRNA(Asn/Gln) amidotransferase, B subunit	TIGR00133	Protein synthesis	tRNA aminoacylation	6.3.5.-	GO:0006424 GO:0030956 GO:0050567	trusty	fig|82688.4.peg.301	Protein Metabolism	Protein biosynthesis	tRNA aminoacylation, Asp and Asn	Aspartyl-tRNA(Asn) amidotransferase subunit B (EC 6.3.5.6)
L_nagelii_TMW11827_BSQ50_01565	diacylglycerol kinase	Cytoplasmic	7.5	TIGR00147: lipid kinase, YegS/Rv2252/BmrU family	TIGR00147	Unknown function	Enzymes of unknown specificity	2.7.1.-	GO:0001727 GO:0005575 GO:0008150	trusty	fig|82688.4.peg.302
L_nagelii_TMW11827_BSQ50_01570	23S rRNA (uracil-5-)-methyltransferase RumA	Cytoplasmic	7.5	rumA: 23S rRNA (uracil-5-)-methyltransferase RumA	TIGR00479	Protein synthesis	tRNA and rRNA base modification	2.1.1.-	GO:0000154 GO:0008649	trusty	fig|82688.4.peg.303
L_nagelii_TMW11827_BSQ50_01575	hypothetical protein	Unknown	2.5	phnR_burk: phosphonate utilization associated transcriptional regulator	TIGR03338	TIGRmainrole:not available	TIGRsub1role:not available	EC:not available	GO:not available	trustless	fig|82688.4.peg.304
L_nagelii_TMW11827_BSQ50_01580	dimethylargininase	Cytoplasmic	7.5	arcA: arginine deiminase	TIGR01078	Energy metabolism	Amino acids and amines	3.5.3.6	GO:0016990 GO:0019546	trustless	fig|82688.4.peg.305	Stress Response	Stress Response - no subcategory	Dimethylarginine metabolism	NG,NG-dimethylarginine dimethylaminohydrolase 1 (EC 3.5.3.18)
L_nagelii_TMW11827_BSQ50_01585	DJ-1 family protein	Cytoplasmic	7.5	not_thiJ: DJ-1 family protein	TIGR01383	Unknown function	General	EC:not available	GO:not available	trusty	fig|82688.4.peg.306
L_nagelii_TMW11827_BSQ50_01590	SAM-dependent methyltransferase	Unknown	2.5	MenG_MenH_UbiE: ubiquinone/menaquinone biosynthesis methyltransferase	TIGR01934	Biosynthesis of cofactors, prosthetic groups, and carriers	Menaquinone and ubiquinone	2.1.1.-	GO:0008168 GO:0008299	trustless	fig|82688.4.peg.307
L_nagelii_TMW11827_BSQ50_01595	DNA mismatch repair protein MutT	Unknown	2.5	nudix_YtkD: nucleoside triphosphatase YtkD	TIGR02705	DNA metabolism	DNA replication, recombination, and repair	3.6.1.-	GO:0006139 GO:0017111	trustless	fig|82688.4.peg.308
L_nagelii_TMW11827_BSQ50_01600	hypothetical protein	Cytoplasmic	7.5	rimI: ribosomal-protein-alanine acetyltransferase	TIGR01575	Protein synthesis	Ribosomal proteins: synthesis and modification	2.3.1.128	GO:0006464 GO:0008999 GO:0042254	trustless	fig|82688.4.peg.309
L_nagelii_TMW11827_BSQ50_01605	hypothetical protein	Unknown	2.5	hypothetical protein	TIGR:not available	TIGRmainrole:not available	TIGRsub1role:not available	EC:not available	GO:not available	TIGRannotationquality:not available	fig|82688.4.peg.310
L_nagelii_TMW11827_BSQ50_01610	hypothetical protein	Unknown	2.5	TIGR02328: conserved hypothetical protein	TIGR02328	Hypothetical proteins	Conserved	EC:not available	GO:not available	trusty	fig|82688.4.peg.311
L_nagelii_TMW11827_BSQ50_01615	hypothetical protein	Unknown	2.5	hypothetical protein	TIGR:not available	TIGRmainrole:not available	TIGRsub1role:not available	EC:not available	GO:not available	TIGRannotationquality:not available	fig|82688.4.peg.312
L_nagelii_TMW11827_BSQ50_01620	hypothetical protein	CytoplasmicMembrane	9.55	holin_tox_secr: toxin secretion/phage lysis holin	TIGR01593	Mobile and extrachromosomal element functions Protein fate	Prophage functions Protein and peptide secretion and trafficking	EC:not available	GO:0008565 GO:0019835	trusty
L_nagelii_TMW11827_BSQ50_01625	phosphoenolpyruvate synthase	Cytoplasmic	9.95	PEP_synth: phosphoenolpyruvate synthase	TIGR01418	Energy metabolism	Glycolysis/gluconeogenesis	2.7.9.2	GO:0006094 GO:0008986 GO:0009401	trusty	fig|82688.4.peg.314	Carbohydrates	Central carbohydrate metabolism	Glycolysis and Gluconeogenesis	Phosphoenolpyruvate synthase (EC 2.7.9.2)
L_nagelii_TMW11827_BSQ50_01630	hypothetical protein	Unknown	2.5	hypothetical protein	TIGR:not available	TIGRmainrole:not available	TIGRsub1role:not available	EC:not available	GO:not available	TIGRannotationquality:not available	fig|82688.4.peg.315
L_nagelii_TMW11827_BSQ50_01635	oxidoreductase	CytoplasmicMembrane	9.55	myo_inos_iolG: inositol 2-dehydrogenase	TIGR04380	Energy metabolism	Sugars	1.1.1.18	GO:0019310 GO:0050112	trustless	fig|82688.4.peg.316
L_nagelii_TMW11827_BSQ50_01640	helicase	Cytoplasmic	9.97	DEXH_lig_assoc: DEXH box helicase, DNA ligase-associated	TIGR04121	TIGRmainrole:not available	TIGRsub1role:not available	3.6.4.-	GO:not available	trustless	fig|82688.4.peg.317
L_nagelii_TMW11827_BSQ50_01650	UDP-N-acetylglucosamine 2-epimerase	Cytoplasmic	9.97	wecB: UDP-N-acetylglucosamine 2-epimerase	TIGR00236	Cell envelope	Biosynthesis and degradation of surface polysaccharides and lipopolysaccharides	5.1.3.14	GO:0008761 GO:0009103	trusty	fig|82688.4.peg.318	Cell Wall and Capsule	Capsular and extracellular polysacchrides	Sialic Acid Metabolism	UDP-N-acetylglucosamine 2-epimerase (EC 5.1.3.14)
L_nagelii_TMW11827_BSQ50_01655	hypothetical protein	Cytoplasmic	7.5	hypothetical protein	TIGR:not available	TIGRmainrole:not available	TIGRsub1role:not available	EC:not available	GO:not available	TIGRannotationquality:not available
L_nagelii_TMW11827_BSQ50_01660	hypothetical protein	Cytoplasmic	7.5	menH_SHCHC: 2-succinyl-6-hydroxy-2,4-cyclohexadiene-1-carboxylate synthase	TIGR03695	Biosynthesis of cofactors, prosthetic groups, and carriers	Menaquinone and ubiquinone	4.2.99.20	GO:0009234 GO:0070205	trustless	fig|82688.4.peg.320
L_nagelii_TMW11827_BSQ50_01665	transcriptional regulator	Extracellular	8.91	couple_hipB: transcriptional regulator, y4mF family	TIGR03070	Regulatory functions	DNA interactions	EC:not available	GO:not available	trustless	fig|82688.4.peg.321
L_nagelii_TMW11827_BSQ50_01670	hypothetical protein	CytoplasmicMembrane	10	near_uncomplex: TIGR04222 domain	TIGR04222	TIGRmainrole:not available	TIGRsub1role:not available	EC:not available	GO:not available	trustless	fig|82688.4.peg.322
L_nagelii_TMW11827_BSQ50_01675	peptidoglycan-binding protein LysM	Extracellular	9.13	spore_safA: spore coat assembly protein SafA	TIGR02899	Cellular processes	Sporulation and germination	EC:not available	GO:0003674 GO:0030436	trustless	fig|82688.4.peg.323
L_nagelii_TMW11827_BSQ50_01680	hypothetical protein	Unknown	2.5	corA: magnesium and cobalt transport protein CorA	TIGR00383	Transport and binding proteins	Cations and iron carrying compounds	EC:not available	GO:0006824 GO:0015087 GO:0015095 GO:0015693	trustless	fig|82688.4.peg.324	Membrane Transport	Cation transporters	Magnesium transport	Magnesium and cobalt transport protein CorA
L_nagelii_TMW11827_BSQ50_01685	acetate kinase	Cytoplasmic	9.97	ackA: acetate kinase	TIGR00016	Energy metabolism	Fermentation	2.7.2.1	GO:0005737 GO:0006083 GO:0006113 GO:0008776	trusty	fig|82688.4.peg.325	Carbohydrates	Central carbohydrate metabolism	Pyruvate metabolism II: acetyl-CoA, acetogenesis from pyruvate	Acetate kinase (EC 2.7.2.1)
L_nagelii_TMW11827_BSQ50_01690	transcriptional repressor	Cytoplasmic	9.67	hypothetical protein	TIGR:not available	TIGRmainrole:not available	TIGRsub1role:not available	EC:not available	GO:not available	TIGRannotationquality:not available	fig|82688.4.peg.326	Stress Response	Oxidative stress	Oxidative stress	Peroxide stress regulator PerR, FUR family
L_nagelii_TMW11827_BSQ50_01695	tyrosine--tRNA ligase	Cytoplasmic	9.97	tyrS: tyrosine--tRNA ligase	TIGR00234	Protein synthesis	tRNA aminoacylation	6.1.1.1	GO:0004831 GO:0005737 GO:0006437	trusty	fig|82688.4.peg.328	Protein Metabolism	Protein biosynthesis	tRNA aminoacylation, Tyr	Tyrosyl-tRNA synthetase (EC 6.1.1.1)
L_nagelii_TMW11827_BSQ50_01715	hypothetical protein	CytoplasmicMembrane	9.55	TF_pcaQ: pca operon transcription factor PcaQ	TIGR02424	Energy metabolism Regulatory functions	DNA interactions Other	EC:not available	GO:0016563 GO:0019619 GO:0045893	trustless	fig|82688.4.peg.329
L_nagelii_TMW11827_BSQ50_01720	hydroxymethylglutaryl-CoA reductase, degradative	Unknown	2.5	HMG_CoA_R_NAD: hydroxymethylglutaryl-CoA reductase, degradative	TIGR00532	Energy metabolism	Other	1.1.1.88	GO:0004420 GO:0016054	trusty	fig|82688.4.peg.330	Fatty Acids, Lipids, and Isoprenoids	Isoprenoids	Mevalonate Branch of Isoprenoid Biosynthesis	Hydroxymethylglutaryl-CoA reductase (EC 1.1.1.34)
L_nagelii_TMW11827_BSQ50_01725	hypothetical protein	Cytoplasmic	7.5	hypothetical protein	TIGR:not available	TIGRmainrole:not available	TIGRsub1role:not available	EC:not available	GO:not available	TIGRannotationquality:not available	fig|82688.4.peg.331
L_nagelii_TMW11827_BSQ50_01730	NAD-dependent protein deacylase	Cytoplasmic	7.5	myo_inos_iolD: 3,5/4-trihydroxycyclohexa-1,2-dione hydrolase	TIGR04377	Energy metabolism	Sugars	3.7.1.-	GO:0000287 GO:0016823 GO:0019310 GO:0030976	trustless	fig|82688.4.peg.332	Stress Response	Oxidative stress	Redox-dependent regulation of nucleus processes	NAD-dependent protein deacetylase of SIR2 family
L_nagelii_TMW11827_BSQ50_01735	methionine--tRNA ligase	Cytoplasmic	9.97	metG: methionine--tRNA ligase	TIGR00398	Protein synthesis	tRNA aminoacylation	6.1.1.10	GO:0004825 GO:0005737 GO:0006431	trusty	fig|82688.4.peg.333	Protein Metabolism	Protein biosynthesis	tRNA aminoacylation, Met	Methionyl-tRNA synthetase (EC 6.1.1.10)
L_nagelii_TMW11827_BSQ50_01740	hydrolase TatD	Cytoplasmic	9.67	TIGR00010: hydrolase, TatD family	TIGR00010	Unknown function	Enzymes of unknown specificity	EC:not available	GO:0008152 GO:0016787	trusty	fig|82688.4.peg.334	DNA Metabolism	DNA Metabolism - no subcategory	YcfH	Putative deoxyribonuclease YcfH
L_nagelii_TMW11827_BSQ50_01745	ribonuclease M5	Unknown	2.5	5S_RNA_mat_M5: ribonuclease M5	TIGR00334	Transcription	RNA processing	3.1.26.8	GO:0006364 GO:0043822	trusty	fig|82688.4.peg.335	Protein Metabolism	Protein biosynthesis	Ribosome biogenesis bacterial	Ribonuclease M5 (EC 3.1.26.8)
L_nagelii_TMW11827_BSQ50_01750	16S rRNA (adenine(1518)-N(6)/adenine(1519)-N(6))- dimethyltransferase	Cytoplasmic	9.64	ksgA: ribosomal RNA small subunit methyltransferase A	TIGR00755	Protein synthesis	tRNA and rRNA base modification	2.1.1.182	GO:0000154 GO:0000179	trusty	fig|82688.4.peg.336	RNA Metabolism	RNA processing and modification	RNA methylation	SSU rRNA (adenine(1518)-N(6)/adenine(1519)-N(6))-dimethyltransferase (EC 2.1.1.182)
L_nagelii_TMW11827_BSQ50_01755	hypothetical protein	Cytoplasmic	7.5	hypothetical protein	TIGR:not available	TIGRmainrole:not available	TIGRsub1role:not available	EC:not available	GO:not available	TIGRannotationquality:not available	fig|82688.4.peg.337
L_nagelii_TMW11827_BSQ50_01760	4-(cytidine 5'-diphospho)-2-C-methyl-D-erythritol kinase	Unknown	2.5	ispE: 4-(cytidine 5'-diphospho)-2-C-methyl-D-erythritol kinase	TIGR00154	Biosynthesis of cofactors, prosthetic groups, and carriers	Other	2.7.1.148	GO:0016114 GO:0050515	trusty	fig|82688.4.peg.338	Fatty Acids, Lipids, and Isoprenoids	Isoprenoids	Isoprenoid Biosynthesis	4-diphosphocytidyl-2-C-methyl-D-erythritol kinase (EC 2.7.1.148)
L_nagelii_TMW11827_BSQ50_01765	argininosuccinate lyase	Unknown	2.5	argH: argininosuccinate lyase	TIGR00838	Amino acid biosynthesis	Glutamate family	4.3.2.1	GO:0004056 GO:0042450	trusty	fig|82688.4.peg.339	Amino Acids and Derivatives	Arginine;urea cycle, polyamines	Arginine Biosynthesis extended	Argininosuccinate lyase (EC 4.3.2.1)
L_nagelii_TMW11827_BSQ50_01770	argininosuccinate synthase	Cytoplasmic	7.5	argG: argininosuccinate synthase	TIGR00032	Amino acid biosynthesis	Glutamate family	6.3.4.5	GO:0004055 GO:0042450	trusty	fig|82688.4.peg.340	Amino Acids and Derivatives	Arginine;urea cycle, polyamines	Arginine Biosynthesis extended	Argininosuccinate synthase (EC 6.3.4.5)
L_nagelii_TMW11827_BSQ50_01775	aromatic amino acid aminotransferase	Cytoplasmic	7.5	DapC_direct: LL-diaminopimelate aminotransferase	TIGR03540	TIGRmainrole:not available	TIGRsub1role:not available	2.6.1.83	GO:not available	trustless	fig|82688.4.peg.341	Amino Acids and Derivatives	Glutamine, glutamate, aspartate, asparagine;ammonia assimilation	Glutamine, Glutamate, Aspartate and Asparagine Biosynthesis	Aspartate aminotransferase (EC 2.6.1.1)
L_nagelii_TMW11827_BSQ50_01780	lactate dehydrogenase	Cytoplasmic	9.97	PGDH: phosphoglycerate dehydrogenase	TIGR01327	Amino acid biosynthesis	Serine family	1.1.1.95	GO:0004617 GO:0006564	trustless	fig|82688.4.peg.342	Carbohydrates	Fermentation	Fermentations: Mixed acid	D-lactate dehydrogenase (EC 1.1.1.28)
L_nagelii_TMW11827_BSQ50_01785	hypothetical protein	CytoplasmicMembrane	10	hypothetical protein	TIGR:not available	TIGRmainrole:not available	TIGRsub1role:not available	EC:not available	GO:not available	TIGRannotationquality:not available	fig|82688.4.peg.343
L_nagelii_TMW11827_BSQ50_01790	pur operon repressor	Cytoplasmic	9.97	purR_Bsub: pur operon repressor PurR	TIGR01743	Purines, pyrimidines, nucleosides, and nucleotides Regulatory functions	DNA interactions Purine ribonucleotide biosynthesis	EC:not available	GO:not available	trusty	fig|82688.4.peg.344	Nucleosides and Nucleotides	Purines	De Novo Purine Biosynthesis	PurR: transcription regulator associated with purine metabolism
L_nagelii_TMW11827_BSQ50_01795	UDP-N-acetylglucosamine diphosphorylase/glucosamine-1-phosphate N-acetyltransferase	Cytoplasmic	9.97	glmU: UDP-N-acetylglucosamine diphosphorylase/glucosamine-1-phosphate N-acetyltransferase	TIGR01173	Cell envelope Central intermediary metabolism	Amino sugars Biosynthesis and degradation of murein sacculus and peptidoglycan Biosynthesis and degradation of surface polysaccharides and lipopolysaccharides	2.7.7.23	GO:0003977 GO:0005737 GO:0009103 GO:0009252 GO:0019134	trusty	fig|82688.4.peg.345	Cell Wall and Capsule	Capsular and extracellular polysacchrides	Sialic Acid Metabolism	Glucosamine-1-phosphate N-acetyltransferase (EC 2.3.1.157)
L_nagelii_TMW11827_BSQ50_01800	ribose-phosphate pyrophosphokinase	Cytoplasmic	9.97	ribP_PPkin: ribose-phosphate diphosphokinase	TIGR01251	Purines, pyrimidines, nucleosides, and nucleotides	Purine ribonucleotide biosynthesis	2.7.6.1	GO:0004749 GO:0009152	trusty	fig|82688.4.peg.346	Nucleosides and Nucleotides	Purines	De Novo Purine Biosynthesis	Ribose-phosphate pyrophosphokinase (EC 2.7.6.1)
L_nagelii_TMW11827_BSQ50_01805	2,5-diketo-D-gluconic acid reductase	Cytoplasmic	9.97	Kv_beta: voltage-dependent potassium channel beta subunit	TIGR01293	TIGRmainrole:not available	TIGRsub1role:not available	EC:not available	GO:not available	trustless	fig|82688.4.peg.347
L_nagelii_TMW11827_BSQ50_01810	hypothetical protein	Unknown	2.5	hypothetical protein	TIGR:not available	TIGRmainrole:not available	TIGRsub1role:not available	EC:not available	GO:not available	TIGRannotationquality:not available	fig|82688.4.peg.348
L_nagelii_TMW11827_BSQ50_01815	hypothetical protein	CytoplasmicMembrane	10	hypothetical protein	TIGR:not available	TIGRmainrole:not available	TIGRsub1role:not available	EC:not available	GO:not available	TIGRannotationquality:not available	fig|82688.4.peg.349
L_nagelii_TMW11827_BSQ50_01820	glucosamine-6-phosphate deaminase	Unknown	2.5	nagB: glucosamine-6-phosphate deaminase	TIGR00502	Central intermediary metabolism	Amino sugars	3.5.99.6	GO:0004342 GO:0006046	unclear	fig|82688.4.peg.350	Cell Wall and Capsule	Capsular and extracellular polysacchrides	Sialic Acid Metabolism	Glucosamine-6-phosphate deaminase (EC 3.5.99.6)
L_nagelii_TMW11827_BSQ50_01825	biotin--[acetyl-CoA-carboxylase] ligase	Cytoplasmic	9.67	birA_ligase: biotin--[acetyl-CoA-carboxylase] ligase	TIGR00121	Protein fate	Protein modification and repair	6.3.4.15	GO:0004077 GO:0006464	trusty	fig|82688.4.peg.351	Cofactors, Vitamins, Prosthetic Groups, Pigments	Biotin	Biotin biosynthesis	Biotin operon repressor
L_nagelii_TMW11827_BSQ50_01830	hypothetical protein	CytoplasmicMembrane	10	hypothetical protein	TIGR:not available	TIGRmainrole:not available	TIGRsub1role:not available	EC:not available	GO:not available	TIGRannotationquality:not available	fig|82688.4.peg.352
L_nagelii_TMW11827_BSQ50_01835	hypothetical protein	CytoplasmicMembrane	10	hypothetical protein	TIGR:not available	TIGRmainrole:not available	TIGRsub1role:not available	EC:not available	GO:not available	TIGRannotationquality:not available	fig|82688.4.peg.353
L_nagelii_TMW11827_BSQ50_01840	hypothetical protein	Unknown	2.5	hypothetical protein	TIGR:not available	TIGRmainrole:not available	TIGRsub1role:not available	EC:not available	GO:not available	TIGRannotationquality:not available	fig|82688.4.peg.354
L_nagelii_TMW11827_BSQ50_01845	hypothetical protein	CytoplasmicMembrane	9.55	hypothetical protein	TIGR:not available	TIGRmainrole:not available	TIGRsub1role:not available	EC:not available	GO:not available	TIGRannotationquality:not available
L_nagelii_TMW11827_BSQ50_01850	hypothetical protein	Cytoplasmic	7.5	dGTP_triPase: putative dGTPase	TIGR01353	Purines, pyrimidines, nucleosides, and nucleotides	Nucleotide and nucleoside interconversions	3.1.5.1	GO:0008832 GO:0015949	trustless	fig|82688.4.peg.356
L_nagelii_TMW11827_BSQ50_01855	hypothetical protein	Cytoplasmic	7.5	hypothetical protein	TIGR:not available	TIGRmainrole:not available	TIGRsub1role:not available	EC:not available	GO:not available	TIGRannotationquality:not available	fig|82688.4.peg.357
L_nagelii_TMW11827_BSQ50_01860	DNA-directed RNA polymerase subunit delta	Cytoplasmic	7.5	RNAP_delt_lowGC: DNA-directed RNA polymerase delta subunit	TIGR04567	Transcription	DNA-dependent RNA polymerase	2.7.7.6	GO:0003899 GO:0006350	trusty	fig|82688.4.peg.358	RNA Metabolism	Transcription	RNA polymerase bacterial	DNA-directed RNA polymerase delta subunit (EC 2.7.7.6)
L_nagelii_TMW11827_BSQ50_01865	CTP synthase	Cytoplasmic	7.5	PyrG: CTP synthase	TIGR00337	Purines, pyrimidines, nucleosides, and nucleotides	Pyrimidine ribonucleotide biosynthesis	6.3.4.2	GO:0003883 GO:0009220	trusty	fig|82688.4.peg.359	Nucleosides and Nucleotides	Pyrimidines	pyrimidine conversions	CTP synthase (EC 6.3.4.2)
L_nagelii_TMW11827_BSQ50_01870	hypothetical protein	Unknown	2.5	hypothetical protein	TIGR:not available	TIGRmainrole:not available	TIGRsub1role:not available	EC:not available	GO:not available	TIGRannotationquality:not available	fig|82688.4.peg.360
L_nagelii_TMW11827_BSQ50_01875	UDP-N-acetylglucosamine 1-carboxyvinyltransferase	Cytoplasmic	7.5	murA: UDP-N-acetylglucosamine 1-carboxyvinyltransferase	TIGR01072	Cell envelope	Biosynthesis and degradation of murein sacculus and peptidoglycan	2.5.1.7	GO:0008760 GO:0009252	trusty	fig|82688.4.peg.361	Cell Wall and Capsule	Cell Wall and Capsule - no subcategory	Peptidoglycan Biosynthesis	UDP-N-acetylglucosamine 1-carboxyvinyltransferase (EC 2.5.1.7)
L_nagelii_TMW11827_BSQ50_01880	transcription termination factor Rho	CytoplasmicMembrane	8.78	rho: transcription termination factor Rho	TIGR00767	Transcription	Transcription factors	3.6.4.-	GO:0003715 GO:0004386 GO:0006353 GO:0008186	trusty	fig|82688.4.peg.362	RNA Metabolism	Transcription	Transcription factors bacterial	Transcription termination factor Rho
L_nagelii_TMW11827_BSQ50_01885	50S ribosomal protein L31	Unknown	5.86	L31: ribosomal protein bL31	TIGR00105	Protein synthesis	Ribosomal proteins: synthesis and modification	EC:not available	GO:0000315 GO:0003735 GO:0006412 GO:0022625	trusty	fig|82688.4.peg.363
L_nagelii_TMW11827_BSQ50_01890	guanine permease	CytoplasmicMembrane	10	hypothetical protein	TIGR:not available	TIGRmainrole:not available	TIGRsub1role:not available	EC:not available	GO:not available	TIGRannotationquality:not available	fig|82688.4.peg.364	Nucleosides and Nucleotides	Purines	Purine Utilization	Xanthine/uracil/thiamine/ascorbate permease family protein
L_nagelii_TMW11827_BSQ50_01895	TIGR02452 family protein	Cytoplasmic	7.5	TIGR02452: TIGR02452 family protein	TIGR02452	TIGRmainrole:not available	TIGRsub1role:not available	EC:not available	GO:not available	trusty	fig|82688.4.peg.365
L_nagelii_TMW11827_BSQ50_01900	GNAT family N-acetyltransferase	Cytoplasmic	7.5	rimI: ribosomal-protein-alanine acetyltransferase	TIGR01575	Protein synthesis	Ribosomal proteins: synthesis and modification	2.3.1.128	GO:0006464 GO:0008999 GO:0042254	trustless	fig|82688.4.peg.367
L_nagelii_TMW11827_BSQ50_01905	hypothetical protein	CytoplasmicMembrane	9.55	hypothetical protein	TIGR:not available	TIGRmainrole:not available	TIGRsub1role:not available	EC:not available	GO:not available	TIGRannotationquality:not available	fig|82688.4.peg.369
L_nagelii_TMW11827_BSQ50_01910	zinc metalloprotease HtpX	CytoplasmicMembrane	10	ccoS: cytochrome oxidase maturation protein, cbb3-type	TIGR00847	Energy metabolism Protein fate	Electron transport Protein modification and repair	EC:not available	GO:0008535	trustless	fig|82688.4.peg.370
L_nagelii_TMW11827_BSQ50_01915	hypothetical protein	Cytoplasmic	7.5	hypothetical protein	TIGR:not available	TIGRmainrole:not available	TIGRsub1role:not available	EC:not available	GO:not available	TIGRannotationquality:not available	fig|82688.4.peg.371
L_nagelii_TMW11827_BSQ50_01920	UDP-N-acetylmuramoyl-tripeptide--D-alanyl-D- alanine ligase	Cytoplasmic	9.97	murF: UDP-N-acetylmuramoyl-tripeptide--D-alanyl-D-alanine ligase	TIGR01143	Cell envelope	Biosynthesis and degradation of murein sacculus and peptidoglycan	6.3.2.10	GO:0009252 GO:0047480	trusty	fig|82688.4.peg.372	Cell Wall and Capsule	Cell Wall and Capsule - no subcategory	Peptidoglycan Biosynthesis	UDP-N-acetylmuramoylalanyl-D-glutamyl-2,6-diaminopimelate--D-alanyl-D-alanine ligase (EC 6.3.2.10)
L_nagelii_TMW11827_BSQ50_01925	ATP-dependent RNA helicase	Cytoplasmic	9.97	recQ: ATP-dependent DNA helicase RecQ	TIGR01389	DNA metabolism	DNA replication, recombination, and repair	3.6.4.12	GO:0004003 GO:0006310	trustless	fig|82688.4.peg.373
L_nagelii_TMW11827_BSQ50_01930	holo-ACP synthase	Cytoplasmic	7.5	acpS: holo-[acyl-carrier-protein] synthase	TIGR00516	Fatty acid and phospholipid metabolism	Biosynthesis	2.7.8.7	GO:0008610 GO:0008897	trusty	fig|82688.4.peg.374	Fatty Acids, Lipids, and Isoprenoids	Fatty acids	Fatty Acid Biosynthesis FASII	Holo-[acyl-carrier protein] synthase (EC 2.7.8.7)
L_nagelii_TMW11827_BSQ50_01935	alanine racemase	Cytoplasmic	9.97	alr: alanine racemase	TIGR00492	Cell envelope	Biosynthesis and degradation of murein sacculus and peptidoglycan	5.1.1.1	GO:0008784 GO:0009252	trusty	fig|82688.4.peg.375	Amino Acids and Derivatives	Alanine, serine, and glycine	Alanine biosynthesis	Alanine racemase (EC 5.1.1.1)
L_nagelii_TMW11827_BSQ50_01940	hypothetical protein	Unknown	2.5	hypothetical protein	TIGR:not available	TIGRmainrole:not available	TIGRsub1role:not available	EC:not available	GO:not available	TIGRannotationquality:not available	fig|82688.4.peg.376
L_nagelii_TMW11827_BSQ50_01945	PemK family transcriptional regulator	Unknown	2.5	hypothetical protein	TIGR:not available	TIGRmainrole:not available	TIGRsub1role:not available	EC:not available	GO:not available	TIGRannotationquality:not available	fig|82688.4.peg.377
L_nagelii_TMW11827_BSQ50_01950	hypothetical protein	Cytoplasmic	7.5	proV: glycine betaine/L-proline transport ATP binding subunit	TIGR01186	Transport and binding proteins	Amino acids, peptides and amines	EC:not available	GO:0005524 GO:0009898 GO:0015837 GO:0031263 GO:0043190	trustless	fig|82688.4.peg.378
L_nagelii_TMW11827_BSQ50_01955	L-lactate dehydrogenase	Cytoplasmic	9.97	L-LDH-NAD: L-lactate dehydrogenase	TIGR01771	Energy metabolism	Anaerobic Glycolysis/gluconeogenesis	1.1.1.27	GO:0004459 GO:0005737 GO:0019642	trusty	fig|82688.4.peg.379	Carbohydrates	Fermentation	Fermentations: Mixed acid	L-lactate dehydrogenase (EC 1.1.1.27)
L_nagelii_TMW11827_BSQ50_01960	aminoacyl-tRNA hydrolase	Cytoplasmic	9.67	pth: aminoacyl-tRNA hydrolase	TIGR00447	Protein synthesis	Other	3.1.1.29	GO:0004045 GO:0006412	trusty	fig|82688.4.peg.380	Protein Metabolism	Protein biosynthesis	Translation termination factors bacterial	Peptidyl-tRNA hydrolase (EC 3.1.1.29)
L_nagelii_TMW11827_BSQ50_01965	transcription-repair coupling factor	Cytoplasmic	9.97	mfd: transcription-repair coupling factor	TIGR00580	DNA metabolism	DNA replication, recombination, and repair	3.6.1.-	GO:0003690 GO:0005515 GO:0005524 GO:0006281 GO:0016887	trusty	fig|82688.4.peg.381	RNA Metabolism	Transcription	Transcription factors bacterial	Transcription-repair coupling factor
L_nagelii_TMW11827_BSQ50_01970	hypothetical protein	CytoplasmicMembrane	10	spore_V_B: stage V sporulation protein B	TIGR02900	Cellular processes	Sporulation and germination	EC:not available	GO:0003674 GO:0030436	trustless	fig|82688.4.peg.382
L_nagelii_TMW11827_BSQ50_01975	hypothetical protein	Unknown	2.5	hypothetical protein	TIGR:not available	TIGRmainrole:not available	TIGRsub1role:not available	EC:not available	GO:not available	TIGRannotationquality:not available	fig|82688.4.peg.383	Dormancy and Sporulation	Dormancy and Sporulation - no subcategory	Sporulation Cluster	Ribosome-associated heat shock protein implicated in the recycling of the 50S subunit (S4 paralog)
L_nagelii_TMW11827_BSQ50_01980	hypothetical protein	CytoplasmicMembrane	9.55	TIGR03943: TIGR03943 family protein	TIGR03943	TIGRmainrole:not available	TIGRsub1role:not available	EC:not available	GO:not available	trustless	fig|82688.4.peg.384	Cell Division and Cell Cycle	Cell Division and Cell Cycle - no subcategory	Bacterial Cytoskeleton	Cell division protein DivIC (FtsB), stabilizes FtsL against RasP cleavage
L_nagelii_TMW11827_BSQ50_01985	RNA-binding protein S1	Cytoplasmic	9.97	polynuc_phos: polyribonucleotide nucleotidyltransferase	TIGR03591	Transcription	Degradation of RNA	2.7.7.8	GO:0004654 GO:0006402	trustless	fig|82688.4.peg.385	Dormancy and Sporulation	Dormancy and Sporulation - no subcategory	Sporulation Cluster	RNA binding protein, contains ribosomal protein S1 domain
L_nagelii_TMW11827_BSQ50_01990	tRNA lysidine(34) synthetase TilS	CytoplasmicMembrane	8.16	lysidine_TilS_N: tRNA(Ile)-lysidine synthetase	TIGR02432	Protein synthesis	tRNA and rRNA base modification	6.3.4.-	GO:0006400 GO:0016879	trusty	fig|82688.4.peg.386	Cofactors, Vitamins, Prosthetic Groups, Pigments	Folate and pterines	Folate biosynthesis cluster	tRNA(Ile)-lysidine synthetase (EC 6.3.4.19)
L_nagelii_TMW11827_BSQ50_01995	hypoxanthine phosphoribosyltransferase	Cytoplasmic	9.97	HGPRTase: hypoxanthine phosphoribosyltransferase	TIGR01203	Purines, pyrimidines, nucleosides, and nucleotides	Salvage of nucleosides and nucleotides	2.4.2.8	GO:0004422 GO:0006166	trusty	fig|82688.4.peg.387	Cofactors, Vitamins, Prosthetic Groups, Pigments	Folate and pterines	Folate biosynthesis cluster	Hypoxanthine-guanine phosphoribosyltransferase (EC 2.4.2.8)
L_nagelii_TMW11827_BSQ50_02000	cell division protein FtsH	CytoplasmicMembrane	10	FtsH_fam: ATP-dependent metallopeptidase HflB	TIGR01241	Cellular processes Protein fate	Cell division Degradation of proteins, peptides, and glycopeptides	3.4.24.-	GO:0004222 GO:0006508 GO:0016887 GO:0051301	trusty	fig|82688.4.peg.388	Cofactors, Vitamins, Prosthetic Groups, Pigments	Folate and pterines	Folate biosynthesis cluster	Cell division protein FtsH (EC 3.4.24.-)
L_nagelii_TMW11827_BSQ50_02005	Hsp33 family molecular chaperone	Cytoplasmic	9.67	hypothetical protein	TIGR:not available	TIGRmainrole:not available	TIGRsub1role:not available	EC:not available	GO:not available	TIGRannotationquality:not available	fig|82688.4.peg.389	Virulence, Disease and Defense	Adhesion	Streptococcus pyogenes recombinatorial zone	Chaperonin (heat shock protein 33)
L_nagelii_TMW11827_BSQ50_02010	tRNA dihydrouridine synthase DusB	Cytoplasmic	7.5	nifR3_yhdG: putative TIM-barrel protein, nifR3 family	TIGR00737	Unknown function	General	EC:not available	GO:not available	trusty	fig|82688.4.peg.390	RNA Metabolism	RNA processing and modification	tRNA modification Bacteria	tRNA dihydrouridine synthase B (EC 1.-.-.-)
L_nagelii_TMW11827_BSQ50_02015	lysine--tRNA ligase	Cytoplasmic	10	lysS_bact: lysine--tRNA ligase	TIGR00499	Protein synthesis	tRNA aminoacylation	6.1.1.6	GO:0004824 GO:0005737 GO:0006430	trusty	fig|82688.4.peg.391	Protein Metabolism	Protein biosynthesis	tRNA aminoacylation, Lys	Lysyl-tRNA synthetase (class II) (EC 6.1.1.6)
L_nagelii_TMW11827_BSQ50_02045	peptide ABC transporter permease	CytoplasmicMembrane	10	yjdL_sub1_fam: amino acid/peptide transporter (Peptide:H+ symporter)	TIGR00924	Transport and binding proteins	Amino acids, peptides and amines	EC:not available	GO:0015333 GO:0015833 GO:0016020	trusty	fig|82688.4.peg.392	Membrane Transport	Uni- Sym- and Antiporters	Proton-dependent Peptide Transporters	Di/tripeptide permease DtpT
L_nagelii_TMW11827_BSQ50_02055	pyrroline-5-carboxylate reductase	Cytoplasmic	9.97	proC: pyrroline-5-carboxylate reductase	TIGR00112	Amino acid biosynthesis	Glutamate family	1.5.1.2	GO:0004735 GO:0006561	trusty	fig|82688.4.peg.393	Amino Acids and Derivatives	Proline and 4-hydroxyproline	Proline Synthesis	Pyrroline-5-carboxylate reductase (EC 1.5.1.2)
L_nagelii_TMW11827_BSQ50_02060	N-acetylglucosamine-6-phosphate deacetylase	Cytoplasmic	7.5	nagA: N-acetylglucosamine-6-phosphate deacetylase	TIGR00221	Central intermediary metabolism	Amino sugars	3.5.1.25	GO:0006040 GO:0008448	trusty	fig|82688.4.peg.394	Cell Wall and Capsule	Capsular and extracellular polysacchrides	Sialic Acid Metabolism	N-acetylglucosamine-6-phosphate deacetylase (EC 3.5.1.25)
L_nagelii_TMW11827_BSQ50_02065	GntR family transcriptional regulator	Cytoplasmic	7.5	his_ut_repres: histidine utilization repressor	TIGR02018	Energy metabolism Regulatory functions	Amino acids and amines DNA interactions	EC:not available	GO:0003700 GO:0006355	trustless	fig|82688.4.peg.395	Carbohydrates	Aminosugars	Chitin and N-acetylglucosamine utilization	Predicted transcriptional regulator of N-Acetylglucosamine utilization, GntR family
L_nagelii_TMW11827_BSQ50_02070	glycosyltransferase	CytoplasmicMembrane	8.16	wecG_tagA_cpsF: glycosyltransferase, WecB/TagA/CpsF family	TIGR00696	Cell envelope	Biosynthesis and degradation of surface polysaccharides and lipopolysaccharides	2.4.1.-	GO:0016757 GO:0043163	trusty	fig|82688.4.peg.396	Cell Wall and Capsule	Gram-Positive cell wall components	Teichoic and lipoteichoic acids biosynthesis	N-acetylmannosaminyltransferase (EC 2.4.1.187)
L_nagelii_TMW11827_BSQ50_02075	NAD(+) synthase	Cytoplasmic	7.5	nadE: NAD+ synthetase	TIGR00552	Biosynthesis of cofactors, prosthetic groups, and carriers	Pyridine nucleotides	6.3.1.5	GO:0005737 GO:0008795 GO:0009435	trusty	fig|82688.4.peg.397	Cofactors, Vitamins, Prosthetic Groups, Pigments	NAD and NADP	NAD and NADP cofactor biosynthesis global	NAD synthetase (EC 6.3.1.5)
L_nagelii_TMW11827_BSQ50_02080	SprT family protein	Cytoplasmic	7.5	CxxC_CxxC_SSSS: putative regulatory protein, FmdB family	TIGR02605	Regulatory functions	DNA interactions	EC:not available	GO:not available	trustless	fig|82688.4.peg.398
L_nagelii_TMW11827_BSQ50_02090	3-oxoacyl-ACP synthase	Cytoplasmic	9.64	fabH: 3-oxoacyl-[acyl-carrier-protein] synthase III	TIGR00747	Fatty acid and phospholipid metabolism	Biosynthesis	2.3.1.180	GO:0004315 GO:0006633	unclear	fig|82688.4.peg.399
L_nagelii_TMW11827_BSQ50_02095	LytR family transcriptional regulator	CytoplasmicMembrane	9.51	lytR_cpsA_psr: cell envelope-related function transcriptional attenuator common domain	TIGR00350	Regulatory functions	Other	EC:not available	GO:not available	trusty	fig|82688.4.peg.400	Regulation and Cell signaling	Regulation and Cell signaling - no subcategory	Cell envelope-associated LytR-CpsA-Psr transcriptional attenuators	Cell envelope-associated transcriptional attenuator LytR-CpsA-Psr, subfamily F2 (as in PMID19099556)
L_nagelii_TMW11827_BSQ50_02100	malate transporter	CytoplasmicMembrane	10	2a69: auxin efflux carrier	TIGR00946	Transport and binding proteins	Other	EC:not available	GO:not available	trustless	fig|82688.4.peg.401	Carbohydrates	Central carbohydrate metabolism	Pyruvate metabolism I: anaplerotic reactions, PEP	Malate permease
L_nagelii_TMW11827_BSQ50_02105	hypothetical protein	Extracellular	9.73	Mplasa_alph_rch: helix-rich protein	TIGR04523	TIGRmainrole:not available	TIGRsub1role:not available	EC:not available	GO:not available	trustless	fig|82688.4.peg.402
L_nagelii_TMW11827_BSQ50_02110	phosphoglycerate mutase	CytoplasmicMembrane	8.16	pgm_1: phosphoglycerate mutase 1 family	TIGR01258	TIGRmainrole:not available	TIGRsub1role:not available	EC:not available	GO:not available	trusty	fig|82688.4.peg.403	Miscellaneous	Miscellaneous - no subcategory	Phosphoglycerate mutase protein family	Phosphoglycerate mutase (EC 5.4.2.1)
L_nagelii_TMW11827_BSQ50_02115	aminopeptidase	Cytoplasmic	9.67	SoxZ_true: thiosulfate oxidation carrier complex protein SoxZ	TIGR04490	TIGRmainrole:not available	TIGRsub1role:not available	EC:not available	GO:not available	trustless	fig|82688.4.peg.404	Protein Metabolism	Protein degradation	Protein degradation	Aminopeptidase C (EC 3.4.22.40)
L_nagelii_TMW11827_BSQ50_02120	ribose 5-phosphate isomerase A	Unknown	2.5	rpiA: ribose 5-phosphate isomerase A	TIGR00021	Energy metabolism	Pentose phosphate pathway	5.3.1.6	GO:0004751 GO:0006098	trusty	fig|82688.4.peg.405	Carbohydrates	Central carbohydrate metabolism	Pentose phosphate pathway	Ribose 5-phosphate isomerase A (EC 5.3.1.6)
L_nagelii_TMW11827_BSQ50_02125	hypothetical protein	Unknown	2.5	hypothetical protein	TIGR:not available	TIGRmainrole:not available	TIGRsub1role:not available	EC:not available	GO:not available	TIGRannotationquality:not available	fig|82688.4.peg.406
L_nagelii_TMW11827_BSQ50_02130	dUTP diphosphatase	Unknown	2.5	dut: dUTP diphosphatase	TIGR00576	Purines, pyrimidines, nucleosides, and nucleotides	2-Deoxyribonucleotide metabolism	3.6.1.23	GO:0004170 GO:0009394	unclear	fig|82688.4.peg.407	Nucleosides and Nucleotides	Detoxification	Nudix proteins (nucleoside triphosphate hydrolases)	Deoxyuridine 5'-triphosphate nucleotidohydrolase (EC 3.6.1.23)
L_nagelii_TMW11827_BSQ50_02135	DNA repair protein RadA	Cytoplasmic	7.5	sms: DNA repair protein RadA	TIGR00416	DNA metabolism	DNA replication, recombination, and repair	EC:not available	GO:0005524 GO:0006281	trusty	fig|82688.4.peg.408	Protein Metabolism	Protein degradation	Proteolysis in bacteria, ATP-dependent	DNA repair protein RadA
L_nagelii_TMW11827_BSQ50_02140	hypothetical protein	CytoplasmicMembrane	10	EPS_sugtrans: exopolysaccharide biosynthesis polyprenyl glycosylphosphotransferase	TIGR03025	TIGRmainrole:not available	TIGRsub1role:not available	EC:not available	GO:not available	trustless	fig|82688.4.peg.409	Protein Metabolism	Protein degradation	Proteolysis in bacteria, ATP-dependent	Membrane-associated protein containing RNA-binding TRAM domain and ribonuclease PIN-domain, YacL B.subtilis ortholog
L_nagelii_TMW11827_BSQ50_02145	glutamate--tRNA ligase	Cytoplasmic	9.67	gltX_bact: glutamate--tRNA ligase	TIGR00464	Protein synthesis	tRNA aminoacylation	6.1.1.17	GO:0004818 GO:0006424 GO:0009332	trusty	fig|82688.4.peg.410	Cofactors, Vitamins, Prosthetic Groups, Pigments	Tetrapyrroles	Heme and Siroheme Biosynthesis	Glutamyl-tRNA synthetase (EC 6.1.1.17)
L_nagelii_TMW11827_BSQ50_02150	cysteine--tRNA ligase	Cytoplasmic	9.97	cysS: cysteine--tRNA ligase	TIGR00435	Protein synthesis	tRNA aminoacylation	6.1.1.16	GO:0004817 GO:0005737 GO:0006423	trusty	fig|82688.4.peg.411	Miscellaneous	Plant-Prokaryote DOE project	Conserved gene cluster possibly involved in RNA metabolism	Cysteinyl-tRNA synthetase (EC 6.1.1.16)
L_nagelii_TMW11827_BSQ50_02155	Mini-ribonuclease 3	Cytoplasmic	7.5	hypothetical protein	TIGR:not available	TIGRmainrole:not available	TIGRsub1role:not available	EC:not available	GO:not available	TIGRannotationquality:not available	fig|82688.4.peg.412	Miscellaneous	Plant-Prokaryote DOE project	Conserved gene cluster possibly involved in RNA metabolism	COG1939: Ribonuclease III family protein
L_nagelii_TMW11827_BSQ50_02160	23S rRNA (guanosine(2251)-2'-O)-methyltransferase RlmB	Unknown	2.5	rRNA_methyl_3: RNA methyltransferase, TrmH family, group 3	TIGR00186	Protein synthesis	tRNA and rRNA base modification	EC:not available	GO:0008173 GO:0009451	trusty	fig|82688.4.peg.413	RNA Metabolism	RNA processing and modification	RNA methylation	23S rRNA (guanosine-2'-O-) -methyltransferase rlmB (EC 2.1.1.-)
L_nagelii_TMW11827_BSQ50_02165	DNA-binding protein	Cytoplasmic	7.5	hypothetical protein	TIGR:not available	TIGRmainrole:not available	TIGRsub1role:not available	EC:not available	GO:not available	TIGRannotationquality:not available	fig|82688.4.peg.414	Miscellaneous	Plant-Prokaryote DOE project	Conserved gene cluster possibly involved in RNA metabolism	Hypothetical protein DUF901, similar to C-terminal domain of ribosome protection-type Tc-resistance proteins
L_nagelii_TMW11827_BSQ50_02170	50S ribosomal protein L33	Cytoplasmic	9.67	rpmG_bact: ribosomal protein bL33	TIGR01023	Protein synthesis	Ribosomal proteins: synthesis and modification	EC:not available	GO:0000315 GO:0003735 GO:0006412 GO:0022625	trusty
L_nagelii_TMW11827_BSQ50_02175	preprotein translocase subunit SecE	CytoplasmicMembrane	9.55	secE_bact: preprotein translocase, SecE subunit	TIGR00964	Protein fate	Protein and peptide secretion and trafficking	EC:not available	GO:0005887 GO:0015450 GO:0043952	trusty	fig|82688.4.peg.415
L_nagelii_TMW11827_BSQ50_02180	transcription termination/antitermination protein NusG	Cytoplasmic	7.5	nusG: transcription termination/antitermination factor NusG	TIGR00922	Transcription	Transcription factors	EC:not available	GO:0003715 GO:0006353	trusty	fig|82688.4.peg.416	RNA Metabolism	Transcription	Transcription factors bacterial	Transcription antitermination protein NusG
L_nagelii_TMW11827_BSQ50_02185	50S ribosomal protein L11	Cytoplasmic	9.67	L11_bact: ribosomal protein uL11	TIGR01632	Protein synthesis	Ribosomal proteins: synthesis and modification	EC:not available	GO:0000315 GO:0003735 GO:0006412 GO:0022625	trusty	fig|82688.4.peg.417
L_nagelii_TMW11827_BSQ50_02190	50S ribosomal protein L1	Cytoplasmic	9.67	rplA_bact: ribosomal protein uL1	TIGR01169	Protein synthesis	Ribosomal proteins: synthesis and modification	EC:not available	GO:0000311 GO:0003735 GO:0006412 GO:0022625	trusty	fig|82688.4.peg.418
L_nagelii_TMW11827_BSQ50_02195	50S ribosomal protein L10	Cytoplasmic	9.97	hypothetical protein	TIGR:not available	TIGRmainrole:not available	TIGRsub1role:not available	EC:not available	GO:not available	TIGRannotationquality:not available	fig|82688.4.peg.419
L_nagelii_TMW11827_BSQ50_02200	50S ribosomal protein L7/L12	Cytoplasmic	9.97	L12: ribosomal protein bL12	TIGR00855	Protein synthesis	Ribosomal proteins: synthesis and modification	EC:not available	GO:0000315 GO:0003735 GO:0006412 GO:0022625	trusty	fig|82688.4.peg.420
L_nagelii_TMW11827_BSQ50_02205	hypothetical protein	CytoplasmicMembrane	10	TIGR00374: TIGR00374 family protein	TIGR00374	Unknown function	General	EC:not available	GO:not available	unclear	fig|82688.4.peg.421
L_nagelii_TMW11827_BSQ50_02210	class 1b ribonucleoside-diphosphate reductase subunit beta	CytoplasmicMembrane	9.55	RNR_1b_NrdF: ribonucleoside-diphosphate reductase, class 1b, beta subunit	TIGR04171	Purines, pyrimidines, nucleosides, and nucleotides	2-Deoxyribonucleotide metabolism	1.17.4.1	GO:0005971 GO:0009265 GO:0016959 GO:0030145	trusty	fig|82688.4.peg.422	Nucleosides and Nucleotides	Nucleosides and Nucleotides - no subcategory	Ribonucleotide reduction	Ribonucleotide reductase of class Ib (aerobic), beta subunit (EC 1.17.4.1)
L_nagelii_TMW11827_BSQ50_02215	ribonucleotide-diphosphate reductase subunit alpha	Unknown	2.5	RNR_1b_NrdE: ribonucleoside-diphosphate reductase, class 1b, alpha subunit	TIGR04170	TIGRmainrole:not available	TIGRsub1role:not available	1.17.4.1	GO:not available	trusty	fig|82688.4.peg.423	Nucleosides and Nucleotides	Nucleosides and Nucleotides - no subcategory	Ribonucleotide reduction	Ribonucleotide reductase of class Ib (aerobic), alpha subunit (EC 1.17.4.1)
L_nagelii_TMW11827_BSQ50_02220	NrdH-redoxin	Cytoplasmic	7.5	GlrX_NrdH: glutaredoxin-like protein NrdH	TIGR02194	TIGRmainrole:not available	TIGRsub1role:not available	EC:not available	GO:not available	trusty	fig|82688.4.peg.424	Nucleosides and Nucleotides	Nucleosides and Nucleotides - no subcategory	Ribonucleotide reduction	Glutaredoxin-like protein NrdH, required for reduction of Ribonucleotide reductase class Ib
L_nagelii_TMW11827_BSQ50_02225	16S rRNA methyltransferase	Cytoplasmic	7.5	hemK_fam: methyltransferase, HemK family	TIGR00536	Protein fate	Protein modification and repair	EC:not available	GO:0008152 GO:0008276	unclear	fig|82688.4.peg.425	RNA Metabolism	RNA processing and modification	RNA methylation	Ribosomal RNA small subunit methyltransferase C (EC 2.1.1.52)
L_nagelii_TMW11827_BSQ50_02230	tRNA-specific adenosine deaminase	Cytoplasmic	9.97	eubact_ribD: riboflavin biosynthesis protein RibD	TIGR00326	Biosynthesis of cofactors, prosthetic groups, and carriers	Riboflavin, FMN, and FAD	3.5.4.26	GO:0008703 GO:0008835 GO:0009231	trustless	fig|82688.4.peg.426	RNA Metabolism	RNA processing and modification	tRNA modification Bacteria	tRNA-specific adenosine-34 deaminase (EC 3.5.4.-)
L_nagelii_TMW11827_BSQ50_02240	DNA polymerase III subunit gamma/tau	Cytoplasmic	9.97	dnaX_nterm: DNA polymerase III, subunit gamma and tau	TIGR02397	DNA metabolism	DNA replication, recombination, and repair	2.7.7.7	GO:0003887 GO:0006260 GO:0009360	trusty	fig|82688.4.peg.427	DNA Metabolism	DNA replication	DNA-replication	DNA polymerase III subunits gamma and tau (EC 2.7.7.7)
L_nagelii_TMW11827_BSQ50_02245	YbaB/EbfC family nucleoid-associated protein	Unknown	2.5	DNA_YbaB_EbfC: DNA-binding protein, YbaB/EbfC family	TIGR00103	Unknown function	General	EC:not available	GO:0003677 GO:0005737 GO:0008150	trusty	fig|82688.4.peg.428	DNA Metabolism	DNA uptake, competence	DNA processing cluster	FIG000557: hypothetical protein co-occurring with RecR
L_nagelii_TMW11827_BSQ50_02250	recombination protein RecR	Cytoplasmic	7.5	recR: recombination protein RecR	TIGR00615	DNA metabolism	DNA replication, recombination, and repair	EC:not available	GO:0006281 GO:0006310	trusty	fig|82688.4.peg.429	DNA Metabolism	DNA repair	DNA repair, bacterial RecFOR pathway	Recombination protein RecR
L_nagelii_TMW11827_BSQ50_02255	hypothetical protein	Cytoplasmic	7.5	hypothetical protein	TIGR:not available	TIGRmainrole:not available	TIGRsub1role:not available	EC:not available	GO:not available	TIGRannotationquality:not available	fig|82688.4.peg.430	DNA Metabolism	DNA uptake, competence	DNA processing cluster	FIG015094: hypothetical protein
L_nagelii_TMW11827_BSQ50_02260	dTMP kinase	Cytoplasmic	7.5	DTMP_kinase: dTMP kinase	TIGR00041	Purines, pyrimidines, nucleosides, and nucleotides	Nucleotide and nucleoside interconversions	2.7.4.9	GO:0004798 GO:0015949	trusty	fig|82688.4.peg.431	Nucleosides and Nucleotides	Pyrimidines	pyrimidine conversions	Thymidylate kinase (EC 2.7.4.9)
L_nagelii_TMW11827_BSQ50_02265	hypothetical protein	Cytoplasmic	7.5	hypothetical protein	TIGR:not available	TIGRmainrole:not available	TIGRsub1role:not available	EC:not available	GO:not available	TIGRannotationquality:not available	fig|82688.4.peg.432
L_nagelii_TMW11827_BSQ50_02270	DNA polymerase III subunit delta'	Cytoplasmic	9.97	holB: DNA polymerase III, delta' subunit	TIGR00678	DNA metabolism	DNA replication, recombination, and repair	2.7.7.7	GO:0003887 GO:0006260 GO:0009360	trusty	fig|82688.4.peg.433	DNA Metabolism	DNA replication	DNA-replication	DNA polymerase III delta prime subunit (EC 2.7.7.7)
L_nagelii_TMW11827_BSQ50_02275	DNA replication initiation control protein YabA	Cytoplasmic	7.5	SH3_and_anchor: SH3 domain protein	TIGR04211	TIGRmainrole:not available	TIGRsub1role:not available	EC:not available	GO:not available	trustless	fig|82688.4.peg.434	Stress Response	Heat shock	Heat shock dnaK gene cluster extended	DNA replication intiation control protein YabA
L_nagelii_TMW11827_BSQ50_02280	16S rRNA (cytidine(1402)-2'-O)-methyltransferase	Cytoplasmic	7.5	TIGR00096: 16S rRNA (cytidine(1402)-2'-O)-methyltransferase	TIGR00096	Protein synthesis	tRNA and rRNA base modification	2.1.1.198	GO:0000451 GO:0008649 GO:0008757	trusty	fig|82688.4.peg.435	RNA Metabolism	RNA processing and modification	16S rRNA modification within P site of ribosome	rRNA small subunit methyltransferase I
L_nagelii_TMW11827_BSQ50_02285	acyl-ACP thioesterase	Cytoplasmic	7.5	TIGR00051: acyl-CoA thioester hydrolase, YbgC/YbaW family	TIGR00051	Unknown function	General	EC:not available	GO:0016291	trustless	fig|82688.4.peg.436
L_nagelii_TMW11827_BSQ50_02290	ECF transporter S component	CytoplasmicMembrane	10	ECF_S_folT_fam: ECF transporter S component, folate family	TIGR04518	Transport and binding proteins	Unknown substrate	EC:not available	GO:0005215 GO:0006810	trusty	fig|82688.4.peg.437	Cofactors, Vitamins, Prosthetic Groups, Pigments	Folate and pterines	Folate Biosynthesis	Substrate-specific component FolT of folate ECF transporter
L_nagelii_TMW11827_BSQ50_02295	tRNA (adenosine(37)-N6)-threonylcarbamoyltransferase complex dimerization subunit type 1 TsaB	Cytoplasmic	7.5	T6A_YeaZ: tRNA threonylcarbamoyl adenosine modification protein YeaZ	TIGR03725	Protein synthesis	tRNA and rRNA base modification	EC:not available	GO:0003725 GO:0006400	trusty	fig|82688.4.peg.438	Cell Wall and Capsule	Cell Wall and Capsule - no subcategory	YjeE	TsaB protein, required for threonylcarbamoyladenosine (t(6)A) formation in tRNA
L_nagelii_TMW11827_BSQ50_02300	ribosomal-protein-alanine N-acetyltransferase	Cytoplasmic	9.67	rimI: ribosomal-protein-alanine acetyltransferase	TIGR01575	Protein synthesis	Ribosomal proteins: synthesis and modification	2.3.1.128	GO:0006464 GO:0008999 GO:0042254	trusty	fig|82688.4.peg.439	Protein Metabolism	Protein biosynthesis	Ribosome biogenesis bacterial	Ribosomal-protein-S18p-alanine acetyltransferase (EC 2.3.1.-)
L_nagelii_TMW11827_BSQ50_02305	tRNA (adenosine(37)-N6)-threonylcarbamoyltransferase complex transferase subunit TsaD	Cytoplasmic	7.5	T6A_TsaD_YgjD: tRNA threonylcarbamoyl adenosine modification protein TsaD	TIGR03723	Protein synthesis	tRNA and rRNA base modification	EC:not available	GO:0016549	trusty	fig|82688.4.peg.440	Cell Division and Cell Cycle	Cell Division and Cell Cycle - no subcategory	YgjD and YeaZ	TsaD/Kae1/Qri7 protein, required for threonylcarbamoyladenosine t(6)A37 formation in tRNA
L_nagelii_TMW11827_BSQ50_02310	IS30 family transposase	Unknown	2.5	hypothetical protein	TIGR:not available	TIGRmainrole:not available	TIGRsub1role:not available	EC:not available	GO:not available	TIGRannotationquality:not available	fig|82688.4.peg.2104
L_nagelii_TMW11827_BSQ50_02315	hypothetical protein	Cytoplasmic	7.5	hypothetical protein	TIGR:not available	TIGRmainrole:not available	TIGRsub1role:not available	EC:not available	GO:not available	TIGRannotationquality:not available
L_nagelii_TMW11827_BSQ50_02320	6-phospho-beta-glucosidase	Cytoplasmic	9.97	BGL: beta-galactosidase	TIGR03356	TIGRmainrole:not available	TIGRsub1role:not available	EC:not available	GO:not available	trustless	fig|82688.4.peg.443
L_nagelii_TMW11827_BSQ50_02325	PTS cellobiose transporter subunit IIC	CytoplasmicMembrane	10	cello_pts_IIC: PTS system, cellobiose-specific IIC component	TIGR00359	Signal transduction Transport and binding proteins	Carbohydrates, organic alcohols, and acids PTS	2.7.1.69	GO:0008982 GO:0009401 GO:0019191	unclear	fig|82688.4.peg.444
L_nagelii_TMW11827_BSQ50_02330	PTS sugar transporter subunit IIB	Cytoplasmic	9.67	pts-lac: PTS system, lactose/cellobiose family IIB component	TIGR00853	Signal transduction Transport and binding proteins	Carbohydrates, organic alcohols, and acids PTS	EC:not available	GO:not available	unclear	fig|82688.4.peg.445
L_nagelii_TMW11827_BSQ50_02335	PTS cellobiose transporter subunit IIA	Cytoplasmic	9.97	EIIA-LAC: PTS system, lactose-specific IIa component	TIGR00823	Transport and binding proteins	Carbohydrates, organic alcohols, and acids	2.7.1.69	GO:not available	trustless	fig|82688.4.peg.446
L_nagelii_TMW11827_BSQ50_02340	fructokinase	Cytoplasmic	9.67	ROK_glcA_fam: ROK family protein (putative glucokinase)	TIGR00744	Unknown function	General	EC:not available	GO:not available	trustless	fig|82688.4.peg.447	Carbohydrates	Di- and oligosaccharides	Sucrose utilization	Fructokinase (EC 2.7.1.4)
L_nagelii_TMW11827_BSQ50_02345	mannose-6-phosphate isomerase, class I	Unknown	2.5	manA: mannose-6-phosphate isomerase, class I	TIGR00218	Energy metabolism	Sugars	5.3.1.8	GO:0004476 GO:0005975	trusty	fig|82688.4.peg.448	Carbohydrates	Monosaccharides	Mannose Metabolism	Mannose-6-phosphate isomerase (EC 5.3.1.8)
L_nagelii_TMW11827_BSQ50_02350	hypothetical protein	Unknown	2.5	hypothetical protein	TIGR:not available	TIGRmainrole:not available	TIGRsub1role:not available	EC:not available	GO:not available	TIGRannotationquality:not available	fig|82688.4.peg.449
L_nagelii_TMW11827_BSQ50_02355	N-acetylmannosamine kinase	Cytoplasmic	9.67	ROK_glcA_fam: ROK family protein (putative glucokinase)	TIGR00744	Unknown function	General	EC:not available	GO:not available	trustless	fig|82688.4.peg.450	Cell Wall and Capsule	Capsular and extracellular polysacchrides	Sialic Acid Metabolism	N-acetylmannosamine kinase (EC 2.7.1.60)
L_nagelii_TMW11827_BSQ50_02360	GntR family transcriptional regulator	Cytoplasmic	7.5	trehalos_R_Bsub: trehalose operon repressor	TIGR02404	Regulatory functions	DNA interactions	EC:not available	GO:0006355 GO:0016566	trustless	fig|82688.4.peg.451
L_nagelii_TMW11827_BSQ50_02365	transposase	Unknown	2.5	hypothetical protein	TIGR:not available	TIGRmainrole:not available	TIGRsub1role:not available	EC:not available	GO:not available	TIGRannotationquality:not available	fig|82688.4.peg.452
L_nagelii_TMW11827_BSQ50_02370	hypothetical protein	Unknown	2.5	hypothetical protein	TIGR:not available	TIGRmainrole:not available	TIGRsub1role:not available	EC:not available	GO:not available	TIGRannotationquality:not available
L_nagelii_TMW11827_BSQ50_02375	hypothetical protein	Cytoplasmic	7.5	hypothetical protein	TIGR:not available	TIGRmainrole:not available	TIGRsub1role:not available	EC:not available	GO:not available	TIGRannotationquality:not available	fig|82688.4.peg.454
L_nagelii_TMW11827_BSQ50_02380	hypothetical protein	Unknown	2.5	hypothetical protein	TIGR:not available	TIGRmainrole:not available	TIGRsub1role:not available	EC:not available	GO:not available	TIGRannotationquality:not available	fig|82688.4.peg.455
L_nagelii_TMW11827_BSQ50_02385	hypothetical protein	Cytoplasmic	7.5	hypothetical protein	TIGR:not available	TIGRmainrole:not available	TIGRsub1role:not available	EC:not available	GO:not available	TIGRannotationquality:not available	fig|82688.4.peg.456
L_nagelii_TMW11827_BSQ50_02390	IS110 family transposase	Cytoplasmic	7.5	hypothetical protein	TIGR:not available	TIGRmainrole:not available	TIGRsub1role:not available	EC:not available	GO:not available	TIGRannotationquality:not available	fig|82688.4.peg.1785
L_nagelii_TMW11827_BSQ50_02395	hypothetical protein	Cytoplasmic	7.5	hypothetical protein	TIGR:not available	TIGRmainrole:not available	TIGRsub1role:not available	EC:not available	GO:not available	TIGRannotationquality:not available	fig|82688.4.peg.458
L_nagelii_TMW11827_BSQ50_02400	hypothetical protein	Unknown	2.5	hypothetical protein	TIGR:not available	TIGRmainrole:not available	TIGRsub1role:not available	EC:not available	GO:not available	TIGRannotationquality:not available
L_nagelii_TMW11827_BSQ50_02405	hypothetical protein	Unknown	2.5	group_II_RT_mat: group II intron reverse transcriptase/maturase	TIGR04416	Mobile and extrachromosomal element functions	Other	2.7.7.49	GO:0000373 GO:0003964	trustless
L_nagelii_TMW11827_BSQ50_02410	multidrug ABC transporter ATP-binding protein	Cytoplasmic	9.95	ABC_ABC_ChvD: ATP-binding cassette protein, ChvD family	TIGR03719	TIGRmainrole:not available	TIGRsub1role:not available	EC:not available	GO:0005524 GO:0005575 GO:0008150	trustless	fig|82688.4.peg.460
L_nagelii_TMW11827_BSQ50_02415	redox-sensing transcriptional repressor Rex	Unknown	2.5	myo_inos_iolG: inositol 2-dehydrogenase	TIGR04380	Energy metabolism	Sugars	1.1.1.18	GO:0019310 GO:0050112	trustless	fig|82688.4.peg.461	Stress Response	Oxidative stress	Oxidative stress	Redox-sensitive transcriptional regulator (AT-rich DNA-binding protein)
L_nagelii_TMW11827_BSQ50_02420	hypothetical protein	CytoplasmicMembrane	10	exo_VPEID: exosortase E/protease, VPEID-CTERM system	TIGR04162	TIGRmainrole:not available	TIGRsub1role:not available	3.4.22.-	GO:0004197 GO:0043687	trustless	fig|82688.4.peg.462
L_nagelii_TMW11827_BSQ50_02425	co-chaperone GroES	Cytoplasmic	9.97	rmlC: dTDP-4-dehydrorhamnose 3,5-epimerase	TIGR01221	Cell envelope	Biosynthesis and degradation of surface polysaccharides and lipopolysaccharides	5.1.3.13	GO:0008830 GO:0009243 GO:0019305	trustless	fig|82688.4.peg.463	Protein Metabolism	Protein folding	GroEL GroES	Heat shock protein 60 family co-chaperone GroES
L_nagelii_TMW11827_BSQ50_02430	chaperonin GroL	Cytoplasmic	9.97	GroEL: chaperonin GroL	TIGR02348	Protein fate	Protein folding and stabilization	EC:not available	GO:0005515 GO:0006457 GO:0016887	trusty	fig|82688.4.peg.464	Protein Metabolism	Protein folding	GroEL GroES	Heat shock protein 60 family chaperone GroEL
L_nagelii_TMW11827_BSQ50_02435	amino acid permease	CytoplasmicMembrane	10	2A0306: amino acid transporter	TIGR00909	Transport and binding proteins	Amino acids, peptides and amines	EC:not available	GO:not available	trustless	fig|82688.4.peg.465
L_nagelii_TMW11827_BSQ50_02440	undecaprenyl-phosphate alpha-N-acetylglucosaminyl 1-phosphate transferase	CytoplasmicMembrane	10	ECA_wecA: undecaprenyl-phosphate alpha-N-acetylglucosaminyl 1-phosphatetransferase	TIGR02380	Cell envelope	Biosynthesis and degradation of surface polysaccharides and lipopolysaccharides	2.7.8.33	GO:0009246 GO:0016780	trustless	fig|82688.4.peg.466	Cell Wall and Capsule	Gram-Positive cell wall components	Teichoic and lipoteichoic acids biosynthesis	Undecaprenyl-phosphate N-acetylglucosaminyl 1-phosphate transferase (EC 2.7.8.-)
L_nagelii_TMW11827_BSQ50_02445	YigZ family protein	Unknown	2.5	IMPACT_YIGZ: uncharacterized protein, YigZ family	TIGR00257	Unknown function	General	EC:not available	GO:not available	trusty	fig|82688.4.peg.467
L_nagelii_TMW11827_BSQ50_02450	hypothetical protein	Cytoplasmic	9.95	priA: primosomal protein N'	TIGR00595	DNA metabolism	DNA replication, recombination, and repair	3.6.1.-	GO:0003688 GO:0004003 GO:0005658 GO:0006260 GO:0016818	trustless	fig|82688.4.peg.468	DNA Metabolism	DNA uptake, competence	Gram Positive Competence	ComF operon protein A, DNA transporter ATPase
L_nagelii_TMW11827_BSQ50_02455	hypothetical protein	Cytoplasmic	7.5	comF: comF family protein	TIGR00201	Cellular processes	DNA transformation	EC:not available	GO:not available	unclear
L_nagelii_TMW11827_BSQ50_02460	ribosomal subunit interface protein	Cytoplasmic	9.67	yfiA: ribosomal subunit interface protein	TIGR00741	Protein synthesis	Translation factors	EC:not available	GO:0005840 GO:0009386 GO:0022626 GO:0045182	trusty	fig|82688.4.peg.470	Protein Metabolism	Protein biosynthesis	Ribosome activity modulation	Ribosomal subunit interface protein
L_nagelii_TMW11827_BSQ50_02465	preprotein translocase subunit SecA	Cytoplasmic	9.89	secA: preprotein translocase, SecA subunit	TIGR00963	Protein fate	Protein and peptide secretion and trafficking	EC:not available	GO:0009898 GO:0015450 GO:0016887 GO:0043952	trusty	fig|82688.4.peg.471
L_nagelii_TMW11827_BSQ50_02470	peptide chain release factor 2	Cytoplasmic	9.97	prfB: peptide chain release factor 2	TIGR00020	Protein synthesis	Translation factors	EC:not available	GO:0003747 GO:0006415	trusty	fig|82688.4.peg.472	Protein Metabolism	Protein biosynthesis	Programmed frameshift	Peptide chain release factor 2
L_nagelii_TMW11827_BSQ50_02475	cell division ATP-binding protein FtsE	CytoplasmicMembrane	8.78	FtsE: cell division ATP-binding protein FtsE	TIGR02673	Cellular processes	Cell division	EC:not available	GO:0000910 GO:0005524 GO:0006810	trusty	fig|82688.4.peg.473
L_nagelii_TMW11827_BSQ50_02480	cell division protein FtsX	CytoplasmicMembrane	10	ftsX: putative protein insertion permease FtsX	TIGR00439	Cellular processes Protein fate	Cell division Protein and peptide secretion and trafficking	EC:not available	GO:0000910	trustless	fig|82688.4.peg.474
L_nagelii_TMW11827_BSQ50_02485	hypothetical protein	CytoplasmicMembrane	10	degP_htrA_DO: peptidase Do	TIGR02037	Protein fate	Degradation of proteins, peptides, and glycopeptides Protein folding and stabilization	3.4.21.-	GO:0004252 GO:0005515 GO:0006508 GO:0006950 GO:0030288	trustless	fig|82688.4.peg.476	Miscellaneous	Miscellaneous - no subcategory	Bacillus subtilis scratch - gjo	Cell division topological determinant MinJ
L_nagelii_TMW11827_BSQ50_02490	DNA-binding response regulator	Cytoplasmic	9.97	PhoB: phosphate regulon transcriptional regulatory protein PhoB	TIGR02154	Regulatory functions Signal transduction	DNA interactions Two-component systems	EC:not available	GO:0000156 GO:0000160 GO:0003700 GO:0006355 GO:0006796	trustless	fig|82688.4.peg.477	Phosphorus Metabolism	Phosphorus Metabolism - no subcategory	High affinity phosphate transporter and control of PHO regulon	Alkaline phosphatase synthesis transcriptional regulatory protein PhoP
L_nagelii_TMW11827_BSQ50_02495	two-component sensor histidine kinase	CytoplasmicMembrane	9.51	phoR_proteo: phosphate regulon sensor kinase PhoR	TIGR02966	Signal transduction	Two-component systems	2.7.3.-	GO:0000155 GO:0000160 GO:0006796 GO:0006817	trustless	fig|82688.4.peg.478	Phosphorus Metabolism	Phosphorus Metabolism - no subcategory	High affinity phosphate transporter and control of PHO regulon	Phosphate regulon sensor protein PhoR (SphS) (EC 2.7.13.3)
L_nagelii_TMW11827_BSQ50_02500	phosphate ABC transporter substrate-binding protein	CytoplasmicMembrane	9.87	ptsS_2: phosphate binding protein	TIGR02136	Transport and binding proteins	Anions	EC:not available	GO:not available	trusty	fig|82688.4.peg.479	Phosphorus Metabolism	Phosphorus Metabolism - no subcategory	High affinity phosphate transporter and control of PHO regulon	Phosphate ABC transporter, periplasmic phosphate-binding protein PstS (TC 3.A.1.7.1)
L_nagelii_TMW11827_BSQ50_02505	phosphate ABC transporter permease subunit PstC	CytoplasmicMembrane	10	phosphate_pstC: phosphate ABC transporter, permease protein PstC	TIGR02138	Transport and binding proteins	Anions	EC:not available	GO:0005887 GO:0006817 GO:0015415 GO:0055052	trusty	fig|82688.4.peg.480	Phosphorus Metabolism	Phosphorus Metabolism - no subcategory	High affinity phosphate transporter and control of PHO regulon	Phosphate transport system permease protein PstC (TC 3.A.1.7.1)
L_nagelii_TMW11827_BSQ50_02510	phosphate ABC transporter, permease protein PstA	CytoplasmicMembrane	10	3a0107s02c: phosphate ABC transporter, permease protein PstA	TIGR00974	Transport and binding proteins	Anions	EC:not available	GO:0005887 GO:0006817 GO:0015415 GO:0055052	trusty	fig|82688.4.peg.481	Phosphorus Metabolism	Phosphorus Metabolism - no subcategory	High affinity phosphate transporter and control of PHO regulon	Phosphate transport system permease protein PstA (TC 3.A.1.7.1)
L_nagelii_TMW11827_BSQ50_02515	hypothetical protein	CytoplasmicMembrane	9.99	3a0107s01c2: phosphate ABC transporter, ATP-binding protein	TIGR00972	Transport and binding proteins	Anions	3.6.3.27	GO:0005524 GO:0006817 GO:0009898 GO:0015415 GO:0055052	trustless
L_nagelii_TMW11827_BSQ50_02520	phosphate transport system regulatory protein PhoU	Cytoplasmic	9.97	phoU_full: phosphate transport system regulatory protein PhoU	TIGR02135	Regulatory functions Transport and binding proteins	Anions Other	EC:not available	GO:0003700 GO:0006817 GO:0051049	trusty	fig|82688.4.peg.484	Phosphorus Metabolism	Phosphorus Metabolism - no subcategory	High affinity phosphate transporter and control of PHO regulon	Phosphate transport system regulatory protein PhoU
L_nagelii_TMW11827_BSQ50_02525	hypothetical protein	CytoplasmicMembrane	9.55	phageshock_pspC: phage shock protein C	TIGR02978	Cellular processes	Adaptations to atypical conditions	EC:not available	GO:not available	trustless	fig|82688.4.peg.485
L_nagelii_TMW11827_BSQ50_02530	hypothetical protein	CytoplasmicMembrane	10	hypothetical protein	TIGR:not available	TIGRmainrole:not available	TIGRsub1role:not available	EC:not available	GO:not available	TIGRannotationquality:not available	fig|82688.4.peg.486
L_nagelii_TMW11827_BSQ50_02535	HPr kinase/phosphorylase	Cytoplasmic	7.5	hpr-ser: HPr(Ser) kinase/phosphatase	TIGR00679	Regulatory functions Signal transduction	Protein interactions PTS	2.7.1.-	GO:0004674 GO:0009401 GO:0016791	trusty	fig|82688.4.peg.487	Regulation and Cell signaling	Regulation and Cell signaling - no subcategory	HPr catabolite repression system	HPr kinase/phosphorylase (EC 2.7.1.-) (EC 2.7.4.-)
L_nagelii_TMW11827_BSQ50_02540	prolipoprotein diacylglyceryl transferase	CytoplasmicMembrane	10	lgt: prolipoprotein diacylglyceryl transferase	TIGR00544	Protein fate	Protein modification and repair	2.4.99.-	GO:0008961 GO:0009249 GO:0016021	trusty	fig|82688.4.peg.488	Protein Metabolism	Protein processing and modification	Lipoprotein Biosynthesis	Prolipoprotein diacylglyceryl transferase (EC 2.4.99.-)
L_nagelii_TMW11827_BSQ50_02545	glycerol-3-phosphate dehydrogenase	Cytoplasmic	7.5	glycerol3P_DH: glycerol-3-phosphate dehydrogenase (NAD(+))	TIGR03376	TIGRmainrole:not available	TIGRsub1role:not available	1.1.1.8	GO:not available	trustless	fig|82688.4.peg.489	Fatty Acids, Lipids, and Isoprenoids	Phospholipids	Glycerolipid and Glycerophospholipid Metabolism in Bacteria	Glycerol-3-phosphate dehydrogenase [NAD(P)+] (EC 1.1.1.94)
L_nagelii_TMW11827_BSQ50_02550	thioredoxin-disulfide reductase	Cytoplasmic	9.67	TRX_reduct: thioredoxin-disulfide reductase	TIGR01292	Energy metabolism	Electron transport	1.8.1.9	GO:0004791 GO:0055114	trusty	fig|82688.4.peg.490	Nucleosides and Nucleotides	Pyrimidines	pyrimidine conversions	Thioredoxin reductase (EC 1.8.1.9)
L_nagelii_TMW11827_BSQ50_02555	phosphoglucomutase	Cytoplasmic	7.5	Arch_GlmM: phosphoglucosamine mutase	TIGR03990	Central intermediary metabolism	Amino sugars	5.4.2.10	GO:0008966 GO:0009103 GO:0009252	trustless	fig|82688.4.peg.491	Cell Wall and Capsule	Capsular and extracellular polysacchrides	Sialic Acid Metabolism	Phosphoglucosamine mutase (EC 5.4.2.10)
L_nagelii_TMW11827_BSQ50_02560	hydrolase	Cytoplasmic	7.5	birA_repr_reg: biotin operon repressor	TIGR00122	Regulatory functions	DNA interactions	EC:not available	GO:0003700 GO:0006355 GO:0006768	trustless	fig|82688.4.peg.492	Cofactors, Vitamins, Prosthetic Groups, Pigments	NAD and NADP	NAD and NADP cofactor biosynthesis global	Transcriptional repressor for NAD biosynthesis in gram-positives
L_nagelii_TMW11827_BSQ50_02565	nicotinate phosphoribosyltransferase	Cytoplasmic	7.5	NAPRTase_put: nicotinate phosphoribosyltransferase	TIGR01513	Biosynthesis of cofactors, prosthetic groups, and carriers	Pyridine nucleotides	6.3.4.21	GO:0004516 GO:0019357 GO:0019358	trusty	fig|82688.4.peg.493	Cofactors, Vitamins, Prosthetic Groups, Pigments	NAD and NADP	NAD and NADP cofactor biosynthesis global	Nicotinate phosphoribosyltransferase (EC 2.4.2.11)
L_nagelii_TMW11827_BSQ50_02570	excinuclease ABC subunit B	Cytoplasmic	9.97	uvrb: excinuclease ABC subunit B	TIGR00631	DNA metabolism	DNA replication, recombination, and repair	3.1.25.-	GO:0006289 GO:0009380 GO:0009381	trusty	fig|82688.4.peg.494	DNA Metabolism	DNA repair	DNA repair, UvrABC system	Excinuclease ABC subunit B
L_nagelii_TMW11827_BSQ50_02575	excinuclease ABC subunit A	Cytoplasmic	7.5	uvra: excinuclease ABC subunit A	TIGR00630	DNA metabolism	DNA replication, recombination, and repair	3.1.25.-	GO:0006289 GO:0009380 GO:0009381	trusty	fig|82688.4.peg.495	DNA Metabolism	DNA repair	DNA repair, UvrABC system	Excinuclease ABC subunit A
L_nagelii_TMW11827_BSQ50_02580	S-ribosylhomocysteine lyase	Cytoplasmic	7.5	hypothetical protein	TIGR:not available	TIGRmainrole:not available	TIGRsub1role:not available	EC:not available	GO:not available	TIGRannotationquality:not available	fig|82688.4.peg.496	Amino Acids and Derivatives	Lysine, threonine, methionine, and cysteine	Methionine Biosynthesis	S-ribosylhomocysteine lyase (EC 4.4.1.21)
L_nagelii_TMW11827_BSQ50_02585	RNase adaptor protein RapZ	Cytoplasmic	7.5	udk: uridine kinase	TIGR00235	Purines, pyrimidines, nucleosides, and nucleotides	Salvage of nucleosides and nucleotides	2.7.1.48	GO:0004849 GO:0005737 GO:0046108	trustless	fig|82688.4.peg.497
L_nagelii_TMW11827_BSQ50_02590	hypothetical protein	Unknown	2.5	CofD_related: conserved hypothetical protein	TIGR01826	Hypothetical proteins	Conserved	EC:not available	GO:not available	trusty	fig|82688.4.peg.498
L_nagelii_TMW11827_BSQ50_02595	DNA-binding protein WhiA	Cytoplasmic	7.5	DNA_bind_WhiA: DNA-binding protein WhiA	TIGR00647	Cellular processes	Cell division	EC:not available	GO:0003677	trusty	fig|82688.4.peg.499
L_nagelii_TMW11827_BSQ50_02600	ATP-dependent Clp endopeptidase, proteolytic subunit ClpP	Cytoplasmic	9.67	clpP: ATP-dependent Clp endopeptidase, proteolytic subunit ClpP	TIGR00493	Protein fate	Degradation of proteins, peptides, and glycopeptides	3.4.21.92	GO:0004176 GO:0004252 GO:0006508 GO:0009368	trusty	fig|82688.4.peg.500	Protein Metabolism	Protein degradation	Proteasome bacterial	ATP-dependent Clp protease proteolytic subunit (EC 3.4.21.92)
L_nagelii_TMW11827_BSQ50_02605	diguanylate cyclase	Unknown	2.5	npdG: NADPH-dependent F420 reductase	TIGR01915	Energy metabolism	Electron transport	EC:not available	GO:0016651	trustless	fig|82688.4.peg.502
L_nagelii_TMW11827_BSQ50_02610	hypothetical protein	CytoplasmicMembrane	9.55	hypothetical protein	TIGR:not available	TIGRmainrole:not available	TIGRsub1role:not available	EC:not available	GO:not available	TIGRannotationquality:not available	fig|82688.4.peg.503
L_nagelii_TMW11827_BSQ50_02615	hypothetical protein	CytoplasmicMembrane	9.55	hypothetical protein	TIGR:not available	TIGRmainrole:not available	TIGRsub1role:not available	EC:not available	GO:not available	TIGRannotationquality:not available
L_nagelii_TMW11827_BSQ50_02625	RNA polymerase sigma-54 factor	CytoplasmicMembrane	8.16	rpoN_sigma: RNA polymerase sigma-54 factor	TIGR02395	Transcription	Transcription factors	EC:not available	GO:0006352 GO:0016987	trusty	fig|82688.4.peg.506	RNA Metabolism	Transcription	Transcription initiation, bacterial sigma factors	RNA polymerase sigma-54 factor RpoN
L_nagelii_TMW11827_BSQ50_02630	SorC family transcriptional regulator	CytoplasmicMembrane	8.16	ruvB: Holliday junction DNA helicase RuvB	TIGR00635	DNA metabolism	DNA replication, recombination, and repair	3.6.4.12	GO:0006310 GO:0009378 GO:0009379	trustless	fig|82688.4.peg.507
L_nagelii_TMW11827_BSQ50_02635	type I glyceraldehyde-3-phosphate dehydrogenase	Cytoplasmic	9.97	GAPDH-I: glyceraldehyde-3-phosphate dehydrogenase, type I	TIGR01534	Energy metabolism	Glycolysis/gluconeogenesis	1.2.1.-	GO:0006094 GO:0006096 GO:0008943 GO:0019682	trusty	fig|82688.4.peg.508	Cofactors, Vitamins, Prosthetic Groups, Pigments	Pyridoxine	Pyridoxin (Vitamin B6) Biosynthesis	NAD-dependent glyceraldehyde-3-phosphate dehydrogenase (EC 1.2.1.12)
L_nagelii_TMW11827_BSQ50_02640	phosphoglycerate kinase	Cytoplasmic	9.97	rSAM_ocin_1: ribosomal peptide maturation radical SAM protein 1	TIGR03975	Cellular processes	Toxin production and resistance	EC:not available	GO:not available	trustless	fig|82688.4.peg.509	Carbohydrates	Central carbohydrate metabolism	Glycolysis and Gluconeogenesis	Phosphoglycerate kinase (EC 2.7.2.3)
L_nagelii_TMW11827_BSQ50_02645	triose-phosphate isomerase	Cytoplasmic	9.67	tim: triose-phosphate isomerase	TIGR00419	Energy metabolism	Glycolysis/gluconeogenesis	5.3.1.1	GO:0004807 GO:0006096	trusty	fig|82688.4.peg.510	Carbohydrates	Central carbohydrate metabolism	Glycolysis and Gluconeogenesis	Triosephosphate isomerase (EC 5.3.1.1)
L_nagelii_TMW11827_BSQ50_02650	phosphopyruvate hydratase	Cytoplasmic	9.97	eno: phosphopyruvate hydratase	TIGR01060	Energy metabolism	Glycolysis/gluconeogenesis	4.2.1.11	GO:0004634 GO:0006096	trusty	fig|82688.4.peg.511	Carbohydrates	Central carbohydrate metabolism	Glycolysis and Gluconeogenesis	Enolase (EC 4.2.1.11)
L_nagelii_TMW11827_BSQ50_02655	preprotein translocase subunit SecG	CytoplasmicMembrane	9.55	secG: preprotein translocase, SecG subunit	TIGR00810	Protein fate	Protein and peptide secretion and trafficking	EC:not available	GO:0005887 GO:0015450 GO:0043952	trusty	fig|82688.4.peg.512	Regulation and Cell signaling	Programmed Cell Death and Toxin-antitoxin Systems	Murein hydrolase regulation and cell death	Preprotein translocase subunit SecG (TC 3.A.5.1.1)
L_nagelii_TMW11827_BSQ50_02660	ribonuclease R	Cytoplasmic	9.97	RNase_R: ribonuclease R	TIGR02063	Transcription	Degradation of RNA	3.1.-.-	GO:0006401 GO:0008997	trusty	fig|82688.4.peg.513	RNA Metabolism	RNA processing and modification	RNA processing and degradation, bacterial	3'-to-5' exoribonuclease RNase R
L_nagelii_TMW11827_BSQ50_02665	SsrA-binding protein	Cytoplasmic	7.5	smpB: SsrA-binding protein	TIGR00086	Protein synthesis	Other	EC:not available	GO:0003723 GO:0006450	trusty	fig|82688.4.peg.514	Protein Metabolism	Protein biosynthesis	Translation termination factors bacterial	tmRNA-binding protein SmpB
L_nagelii_TMW11827_BSQ50_02670	hypothetical protein	Unknown	3.33	SMC_prok_A: chromosome segregation protein SMC	TIGR02169	Cellular processes DNA metabolism	Cell division Chromosome-associated proteins	EC:not available	GO:0005524 GO:0007059 GO:0030261	trustless	fig|82688.4.peg.515
L_nagelii_TMW11827_BSQ50_02675	GNAT family N-acetyltransferase	Unknown	2.5	rimI: ribosomal-protein-alanine acetyltransferase	TIGR01575	Protein synthesis	Ribosomal proteins: synthesis and modification	2.3.1.128	GO:0006464 GO:0008999 GO:0042254	trustless	fig|82688.4.peg.516	Protein Metabolism	Protein biosynthesis	Ribosome biogenesis bacterial	Ribosomal-protein-S18p-alanine acetyltransferase (EC 2.3.1.-)
L_nagelii_TMW11827_BSQ50_02680	hypothetical protein	Unknown	2.5	hypothetical protein	TIGR:not available	TIGRmainrole:not available	TIGRsub1role:not available	EC:not available	GO:not available	TIGRannotationquality:not available	fig|82688.4.peg.517
L_nagelii_TMW11827_BSQ50_02685	HAD family hydrolase	Unknown	2.5	Cof-subfamily: Cof-like hydrolase	TIGR00099	Unknown function	Enzymes of unknown specificity	EC:not available	GO:0008152 GO:0016787	trusty	fig|82688.4.peg.518
L_nagelii_TMW11827_BSQ50_02690	uracil-DNA glycosylase	Cytoplasmic	9.67	ung: uracil-DNA glycosylase	TIGR00628	DNA metabolism	DNA replication, recombination, and repair	3.2.2.27	GO:0004844 GO:0005737 GO:0006284	trusty	fig|82688.4.peg.519	DNA Metabolism	DNA repair	Uracil-DNA glycosylase	Uracil-DNA glycosylase, family 1
L_nagelii_TMW11827_BSQ50_02695	phosphate acetyltransferase	Cytoplasmic	7.5	pta: phosphate acetyltransferase	TIGR00651	Central intermediary metabolism Energy metabolism	Fermentation Other	2.3.1.8	GO:0006086 GO:0008959	trusty	fig|82688.4.peg.520	Carbohydrates	Central carbohydrate metabolism	Pyruvate metabolism II: acetyl-CoA, acetogenesis from pyruvate	Phosphate acetyltransferase (EC 2.3.1.8)
L_nagelii_TMW11827_BSQ50_02700	tRNA (adenosine(37)-N6)-threonylcarbamoyltransferase complex ATPase subunit type 1 TsaE	Cytoplasmic	7.5	T6A_YjeE: tRNA threonylcarbamoyl adenosine modification protein YjeE	TIGR00150	Protein synthesis	tRNA and rRNA base modification	EC:not available	GO:0005737 GO:0006400 GO:0016887	trusty	fig|82688.4.peg.521	Cell Wall and Capsule	Cell Wall and Capsule - no subcategory	YjeE	TsaE protein, required for threonylcarbamoyladenosine t(6)A37 formation in tRNA
L_nagelii_TMW11827_BSQ50_02705	TIGR01440 family protein	Cytoplasmic	7.5	TIGR01440: TIGR01440 family protein	TIGR01440	Hypothetical proteins	Conserved	EC:not available	GO:not available	trusty	fig|82688.4.peg.522
L_nagelii_TMW11827_BSQ50_02710	anaerobic ribonucleoside-triphosphate reductase	Cytoplasmic	7.5	NrdD: anaerobic ribonucleoside-triphosphate reductase	TIGR02487	Purines, pyrimidines, nucleosides, and nucleotides	2-Deoxyribonucleotide metabolism	1.17.4.2	GO:0008998 GO:0009265	trusty	fig|82688.4.peg.523	Nucleosides and Nucleotides	Nucleosides and Nucleotides - no subcategory	Ribonucleotide reduction	Ribonucleotide reductase of class III (anaerobic), large subunit (EC 1.17.4.2)
L_nagelii_TMW11827_BSQ50_02715	anaerobic ribonucleoside-triphosphate reductase activating protein	Cytoplasmic	9.97	NrdG: anaerobic ribonucleoside-triphosphate reductase activating protein	TIGR02491	Protein fate Purines, pyrimidines, nucleosides, and nucleotides	2-Deoxyribonucleotide metabolism Protein modification and repair	1.97.1.-	GO:0009265 GO:0009391 GO:0051539	trusty	fig|82688.4.peg.524	Nucleosides and Nucleotides	Nucleosides and Nucleotides - no subcategory	Ribonucleotide reduction	Ribonucleotide reductase of class III (anaerobic), activating protein (EC 1.97.1.4)
L_nagelii_TMW11827_BSQ50_02720	D-alanyl-D-alanine dipeptidase	Cytoplasmic	9.97	hypothetical protein	TIGR:not available	TIGRmainrole:not available	TIGRsub1role:not available	EC:not available	GO:not available	TIGRannotationquality:not available	fig|82688.4.peg.525
L_nagelii_TMW11827_BSQ50_02725	hypothetical protein	Unknown	2.5	hypothetical protein	TIGR:not available	TIGRmainrole:not available	TIGRsub1role:not available	EC:not available	GO:not available	TIGRannotationquality:not available	fig|82688.4.peg.526
L_nagelii_TMW11827_BSQ50_02730	transcriptional regulator Spx	Cytoplasmic	7.5	arsC_related: transcriptional regulator, Spx/MgsR family	TIGR01617	Regulatory functions	DNA interactions	EC:not available	GO:not available	trusty	fig|82688.4.peg.527
L_nagelii_TMW11827_BSQ50_02735	adaptor protein MecA	Cytoplasmic	9.97	hypothetical protein	TIGR:not available	TIGRmainrole:not available	TIGRsub1role:not available	EC:not available	GO:not available	TIGRannotationquality:not available	fig|82688.4.peg.528	DNA Metabolism	DNA uptake, competence	Gram Positive Competence	Negative regulator of genetic competence MecA
L_nagelii_TMW11827_BSQ50_02740	hypothetical protein	Cytoplasmic	7.5	hypothetical protein	TIGR:not available	TIGRmainrole:not available	TIGRsub1role:not available	EC:not available	GO:not available	TIGRannotationquality:not available	fig|82688.4.peg.529	DNA Metabolism	DNA uptake, competence	Gram Positive Competence	Competence protein CoiA
L_nagelii_TMW11827_BSQ50_02745	oligoendopeptidase F	Cytoplasmic	9.97	pepF: oligoendopeptidase F	TIGR00181	Protein fate	Degradation of proteins, peptides, and glycopeptides	3.4.24.-	GO:0004222 GO:0006508	trusty	fig|82688.4.peg.530
L_nagelii_TMW11827_BSQ50_02750	hypothetical protein	Unknown	2.5	hypothetical protein	TIGR:not available	TIGRmainrole:not available	TIGRsub1role:not available	EC:not available	GO:not available	TIGRannotationquality:not available
L_nagelii_TMW11827_BSQ50_02755	dithiol-disulfide isomerase	CytoplasmicMembrane	9.55	PhnAcAld_DH: putative phosphonoacetaldehyde dehydrogenase	TIGR03250	TIGRmainrole:not available	TIGRsub1role:not available	1.2.1.-	GO:not available	trustless	fig|82688.4.peg.531
L_nagelii_TMW11827_BSQ50_02760	NAD kinase	Cytoplasmic	9.97	hypothetical protein	TIGR:not available	TIGRmainrole:not available	TIGRsub1role:not available	EC:not available	GO:not available	TIGRannotationquality:not available	fig|82688.4.peg.532	Cofactors, Vitamins, Prosthetic Groups, Pigments	NAD and NADP	NAD and NADP cofactor biosynthesis global	NAD kinase (EC 2.7.1.23)
L_nagelii_TMW11827_BSQ50_02765	RNA pseudouridine synthase	Cytoplasmic	9.67	rluA_subfam: pseudouridine synthase, RluA family	TIGR00005	Protein synthesis	tRNA and rRNA base modification	5.4.99.-	GO:0001522 GO:0009451 GO:0009982	unclear	fig|82688.4.peg.533	RNA Metabolism	RNA processing and modification	RNA pseudouridine syntheses	Similar to ribosomal large subunit pseudouridine synthase D, Bacillus subtilis YjbO type
L_nagelii_TMW11827_BSQ50_02770	magnesium transporter	CytoplasmicMembrane	10	mgtE: magnesium transporter	TIGR00400	Transport and binding proteins	Cations and iron carrying compounds	EC:not available	GO:0015095 GO:0015693	trusty	fig|82688.4.peg.534
L_nagelii_TMW11827_BSQ50_02775	MFS transporter	CytoplasmicMembrane	10	CM_mono_grmpos: chorismate mutase	TIGR01805	Amino acid biosynthesis	Aromatic amino acid family	5.4.99.5	GO:not available	trustless	fig|82688.4.peg.536
L_nagelii_TMW11827_BSQ50_02780	chorismate synthase	Cytoplasmic	7.5	aroC: chorismate synthase	TIGR00033	Amino acid biosynthesis	Aromatic amino acid family	4.2.3.5	GO:0004107 GO:0009423	trusty	fig|82688.4.peg.537	Amino Acids and Derivatives	Aromatic amino acids and derivatives	Common Pathway For Synthesis of Aromatic Compounds (DAHP synthase to chorismate)	Chorismate synthase (EC 4.2.3.5)
L_nagelii_TMW11827_BSQ50_02785	hypothetical protein	Unknown	2.5	hypothetical protein	TIGR:not available	TIGRmainrole:not available	TIGRsub1role:not available	EC:not available	GO:not available	TIGRannotationquality:not available	fig|82688.4.peg.538
L_nagelii_TMW11827_BSQ50_02790	3-phosphoshikimate 1-carboxyvinyltransferase	CytoplasmicMembrane	9.55	aroA: 3-phosphoshikimate 1-carboxyvinyltransferase	TIGR01356	Amino acid biosynthesis	Aromatic amino acid family	2.5.1.19	GO:0003866 GO:0009423	trusty	fig|82688.4.peg.539	Amino Acids and Derivatives	Aromatic amino acids and derivatives	Common Pathway For Synthesis of Aromatic Compounds (DAHP synthase to chorismate)	5-Enolpyruvylshikimate-3-phosphate synthase (EC 2.5.1.19)
L_nagelii_TMW11827_BSQ50_02795	prephenate dehydrogenase	Unknown	2.5	gnd_rel: 6-phosphogluconate dehydrogenase (decarboxylating)	TIGR00872	Energy metabolism	Pentose phosphate pathway	1.1.1.44	GO:0004616 GO:0006098	trustless	fig|82688.4.peg.540	Amino Acids and Derivatives	Aromatic amino acids and derivatives	Phenylalanine and Tyrosine Branches from Chorismate	Prephenate dehydrogenase (EC 1.3.1.12)
L_nagelii_TMW11827_BSQ50_02800	shikimate kinase	Cytoplasmic	7.5	therm_gnt_kin: carbohydrate kinase, thermoresistant glucokinase family	TIGR01313	TIGRmainrole:not available	TIGRsub1role:not available	2.7.1.-	GO:not available	trustless	fig|82688.4.peg.541	Amino Acids and Derivatives	Aromatic amino acids and derivatives	Common Pathway For Synthesis of Aromatic Compounds (DAHP synthase to chorismate)	Shikimate kinase I (EC 2.7.1.71)
L_nagelii_TMW11827_BSQ50_02805	6-phosphogluconolactonase	Unknown	2.5	PQQ_ABC_repeats: PQQ-dependent catabolism-associated beta-propeller protein	TIGR03866	TIGRmainrole:not available	TIGRsub1role:not available	EC:not available	GO:not available	trustless	fig|82688.4.peg.542	Carbohydrates	Central carbohydrate metabolism	Entner-Doudoroff Pathway	6-phosphogluconolactonase (EC 3.1.1.31)
L_nagelii_TMW11827_BSQ50_02810	PTS glucose transporter subunit IIA	Cytoplasmic	7.5	gutA: PTS system, glucitol/sorbitol-specific IIA component	TIGR00849	Signal transduction Transport and binding proteins	Carbohydrates, organic alcohols, and acids PTS	2.7.1.69	GO:not available	trustless	fig|82688.4.peg.543
L_nagelii_TMW11827_BSQ50_02815	C4-dicarboxylate ABC transporter	CytoplasmicMembrane	10	mreB: cell shape determining protein, MreB/Mrl family	TIGR00904	Cell envelope	Biosynthesis and degradation of murein sacculus and peptidoglycan	EC:not available	GO:0008360	trustless	fig|82688.4.peg.544
L_nagelii_TMW11827_BSQ50_02820	GMP reductase	Cytoplasmic	7.5	GMP_reduct_2: guanosine monophosphate reductase	TIGR01306	Purines, pyrimidines, nucleosides, and nucleotides	Nucleotide and nucleoside interconversions	1.7.1.7	GO:0003920 GO:0015950	trusty	fig|82688.4.peg.545	Nucleosides and Nucleotides	Purines	Purine conversions	GMP reductase (EC 1.7.1.7)
L_nagelii_TMW11827_BSQ50_02825	aminoacyl-tRNA deacylase	Cytoplasmic	7.5	YbaK_EbsC: Cys-tRNA(Pro) deacylase	TIGR00011	Protein synthesis	tRNA aminoacylation	3.6.1.-	GO:0002161 GO:0043039	unclear	fig|82688.4.peg.546
L_nagelii_TMW11827_BSQ50_02830	23S rRNA methyltransferase	Cytoplasmic	9.67	BioC: malonyl-acyl carrier protein O-methyltransferase BioC	TIGR02072	Biosynthesis of cofactors, prosthetic groups, and carriers	Biotin	2.1.1.-	GO:0008171 GO:0009102	trustless	fig|82688.4.peg.547	RNA Metabolism	RNA processing and modification	RNA methylation	Ribosomal RNA large subunit methyltransferase A (EC 2.1.1.51)
L_nagelii_TMW11827_BSQ50_02835	tRNA (uridine(34)/cytosine(34)/5- carboxymethylaminomethyluridine(34)-2'-O)- methyltransferase TrmL	Unknown	2.5	tRNA_yibK_trmL: tRNA (cytidine(34)-2'-O)-methyltransferase	TIGR00185	Protein synthesis	tRNA and rRNA base modification	2.1.1.207	GO:0006400 GO:0008175	unclear	fig|82688.4.peg.548	RNA Metabolism	RNA processing and modification	RNA methylation	tRNA (cytidine(34)-2'-O)-methyltransferase (EC 2.1.1.207)
L_nagelii_TMW11827_BSQ50_02840	cell division protein FtsK	CytoplasmicMembrane	10	T7_EssCb_Firm: type VII secretion protein EssC	TIGR03928	Protein fate	Protein and peptide secretion and trafficking	EC:not available	GO:0003674 GO:0009306	trustless	fig|82688.4.peg.549	Cell Division and Cell Cycle	Cell Division and Cell Cycle - no subcategory	Bacterial Cytoskeleton	Cell division protein FtsK
L_nagelii_TMW11827_BSQ50_02845	hypothetical protein	CytoplasmicMembrane	8.16	hypothetical protein	TIGR:not available	TIGRmainrole:not available	TIGRsub1role:not available	EC:not available	GO:not available	TIGRannotationquality:not available	fig|82688.4.peg.550
L_nagelii_TMW11827_BSQ50_02850	hypothetical protein	Unknown	2.5	PQQ_syn_pqqF: coenzyme PQQ biosynthesis protein PqqF	TIGR02110	Biosynthesis of cofactors, prosthetic groups, and carriers	Other	3.4.24.-	GO:0004222 GO:0018189	trustless	fig|82688.4.peg.551
L_nagelii_TMW11827_BSQ50_02855	3-oxoacyl-ACP reductase	Cytoplasmic	9.64	3oxo_ACP_reduc: 3-oxoacyl-[acyl-carrier-protein] reductase	TIGR01830	Fatty acid and phospholipid metabolism	Biosynthesis	1.1.1.100	GO:0004316 GO:0006633	trustless	fig|82688.4.peg.552	Fatty Acids, Lipids, and Isoprenoids	Fatty acids	Fatty Acid Biosynthesis FASII	3-oxoacyl-[acyl-carrier protein] reductase (EC 1.1.1.100)
L_nagelii_TMW11827_BSQ50_02860	helix-turn-helix domain-containing protein	Unknown	2.5	2a57: nucleoside Transporter	TIGR00939	Transport and binding proteins	Nucleosides, purines and pyrimidines	EC:not available	GO:not available	trustless	fig|82688.4.peg.553
L_nagelii_TMW11827_BSQ50_02865	CDP-diacylglycerol--glycerol-3-phosphate 3-phosphatidyltransferase	CytoplasmicMembrane	10	pgsA: CDP-diacylglycerol--glycerol-3-phosphate 3-phosphatidyltransferase	TIGR00560	Fatty acid and phospholipid metabolism	Biosynthesis	2.7.8.5	GO:0008444 GO:0008654	trusty	fig|82688.4.peg.554	Fatty Acids, Lipids, and Isoprenoids	Phospholipids	Glycerolipid and Glycerophospholipid Metabolism in Bacteria	CDP-diacylglycerol--glycerol-3-phosphate 3-phosphatidyltransferase (EC 2.7.8.5)
L_nagelii_TMW11827_BSQ50_02870	competence/damage-inducible protein A	Unknown	2.5	cinA_nterm: competence/damage-inducible protein CinA N-terminal domain	TIGR00200	DNA metabolism	DNA replication, recombination, and repair	EC:not available	GO:not available	trusty	fig|82688.4.peg.555
L_nagelii_TMW11827_BSQ50_02875	recombinase RecA	Cytoplasmic	9.97	tigrfam_recA: protein RecA	TIGR02012	DNA metabolism	DNA replication, recombination, and repair	EC:not available	GO:0003677 GO:0005737 GO:0006281 GO:0006310 GO:0008094 GO:0009432	trusty	fig|82688.4.peg.556	DNA Metabolism	DNA repair	DNA repair system including RecA, MutS and a hypothetical protein	RecA protein
L_nagelii_TMW11827_BSQ50_02880	ribonuclease Y	Cytoplasmic	7.5	RNase_Y: ribonuclease Y	TIGR03319	Transcription	Degradation of RNA	3.1.-.-	GO:0004521 GO:0006402	trusty	fig|82688.4.peg.557
L_nagelii_TMW11827_BSQ50_02885	metallophosphoesterase	Cytoplasmic	7.5	TIGR00282: metallophosphoesterase, MG_246/BB_0505 family	TIGR00282	Unknown function	Enzymes of unknown specificity	EC:not available	GO:0008152 GO:0042578	trusty	fig|82688.4.peg.558
L_nagelii_TMW11827_BSQ50_02890	DNA mismatch repair protein MutS	Cytoplasmic	7.5	mutS1: DNA mismatch repair protein MutS	TIGR01070	DNA metabolism	DNA replication, recombination, and repair	EC:not available	GO:0005524 GO:0006298	trusty	fig|82688.4.peg.559	DNA Metabolism	DNA repair	DNA repair, bacterial MutL-MutS system	DNA mismatch repair protein MutS
L_nagelii_TMW11827_BSQ50_02895	DNA mismatch repair protein MutL	Unknown	2.5	mutl: DNA mismatch repair protein MutL	TIGR00585	DNA metabolism	DNA replication, recombination, and repair	EC:not available	GO:0006298 GO:0016887	trusty	fig|82688.4.peg.560	DNA Metabolism	DNA repair	DNA repair, bacterial MutL-MutS system	DNA mismatch repair protein MutL
L_nagelii_TMW11827_BSQ50_02900	Holliday junction DNA helicase RuvA	Cytoplasmic	9.67	ruvA: Holliday junction DNA helicase RuvA	TIGR00084	DNA metabolism	DNA replication, recombination, and repair	3.6.4.12	GO:0006310 GO:0009378 GO:0009379	trusty	fig|82688.4.peg.561	DNA Metabolism	DNA replication	DNA-replication	Holliday junction DNA helicase RuvA
L_nagelii_TMW11827_BSQ50_02905	Holliday junction DNA helicase RuvB	Cytoplasmic	7.5	ruvB: Holliday junction DNA helicase RuvB	TIGR00635	DNA metabolism	DNA replication, recombination, and repair	3.6.4.12	GO:0006310 GO:0009378 GO:0009379	trusty	fig|82688.4.peg.562	DNA Metabolism	DNA replication	DNA-replication	Holliday junction DNA helicase RuvB
L_nagelii_TMW11827_BSQ50_02910	tRNA preQ1(34) S-adenosylmethionine ribosyltransferase-isomerase QueA	Cytoplasmic	7.5	queA: S-adenosylmethionine:tRNA ribosyltransferase-isomerase	TIGR00113	Protein synthesis	tRNA and rRNA base modification	2.4.99.17	GO:0005737 GO:0006400 GO:0008616 GO:0051075	trusty	fig|82688.4.peg.563	RNA Metabolism	RNA processing and modification	tRNA modification Bacteria	S-adenosylmethionine:tRNA ribosyltransferase-isomerase (EC 5.-.-.-)
L_nagelii_TMW11827_BSQ50_02915	tRNA guanosine(34) transglycosylase Tgt	Cytoplasmic	7.5	Q_tRNA_tgt: tRNA-guanine transglycosylase	TIGR00430	Protein synthesis	tRNA and rRNA base modification	2.4.2.29	GO:0005737 GO:0006400 GO:0008479	trusty	fig|82688.4.peg.564	RNA Metabolism	RNA processing and modification	tRNA modification Bacteria	tRNA-guanine transglycosylase (EC 2.4.2.29)
L_nagelii_TMW11827_BSQ50_02920	preprotein translocase subunit YajC	Unknown	2.5	yajC: preprotein translocase, YajC subunit	TIGR00739	Protein fate	Protein and peptide secretion and trafficking	EC:not available	GO:0005887 GO:0009306 GO:0015450	trusty	fig|82688.4.peg.565
L_nagelii_TMW11827_BSQ50_02925	3-hydroxyacyl-[acyl-carrier-protein] dehydratase FabZ	Cytoplasmic	9.97	fabZ: beta-hydroxyacyl-(acyl-carrier-protein) dehydratase FabZ	TIGR01750	Fatty acid and phospholipid metabolism	Biosynthesis	4.2.1.-	GO:0006633 GO:0016836	trusty	fig|82688.4.peg.566	Fatty Acids, Lipids, and Isoprenoids	Fatty acids	Fatty Acid Biosynthesis FASII	3-hydroxyacyl-[acyl-carrier-protein] dehydratase, FabZ form (EC 4.2.1.59)
L_nagelii_TMW11827_BSQ50_02930	MarR family transcriptional regulator	Cytoplasmic	7.5	reg_rSAM_mob: mobile rSAM pair MarR family regulator	TIGR04472	TIGRmainrole:not available	TIGRsub1role:not available	EC:not available	GO:not available	trustless	fig|82688.4.peg.567	Fatty Acids, Lipids, and Isoprenoids	Fatty acids	Fatty Acid Biosynthesis FASII	Transcriptional regulator of fatty acid biosynthesis FabT
L_nagelii_TMW11827_BSQ50_02935	3-oxoacyl-ACP synthase	Cytoplasmic	9.67	fabH: 3-oxoacyl-[acyl-carrier-protein] synthase III	TIGR00747	Fatty acid and phospholipid metabolism	Biosynthesis	2.3.1.180	GO:0004315 GO:0006633	trusty	fig|82688.4.peg.568
L_nagelii_TMW11827_BSQ50_02940	acyl carrier protein	Cytoplasmic	9.97	acyl_carrier: acyl carrier protein	TIGR00517	Fatty acid and phospholipid metabolism	Biosynthesis	EC:not available	GO:0000036 GO:0006633	unclear	fig|82688.4.peg.569	Fatty Acids, Lipids, and Isoprenoids	Phospholipids	Glycerolipid and Glycerophospholipid Metabolism in Bacteria	Acyl carrier protein
L_nagelii_TMW11827_BSQ50_02945	ACP S-malonyltransferase	Cytoplasmic	9.97	fabD: malonyl CoA-acyl carrier protein transacylase	TIGR00128	Fatty acid and phospholipid metabolism	Biosynthesis	2.3.1.39	GO:0004314 GO:0006633	unclear	fig|82688.4.peg.570	Fatty Acids, Lipids, and Isoprenoids	Fatty acids	Fatty Acid Biosynthesis FASII	Malonyl CoA-acyl carrier protein transacylase (EC 2.3.1.39)
L_nagelii_TMW11827_BSQ50_02950	3-oxoacyl-[acyl-carrier-protein] reductase	Cytoplasmic	9.97	3oxo_ACP_reduc: 3-oxoacyl-[acyl-carrier-protein] reductase	TIGR01830	Fatty acid and phospholipid metabolism	Biosynthesis	1.1.1.100	GO:0004316 GO:0006633	trusty	fig|82688.4.peg.571	Fatty Acids, Lipids, and Isoprenoids	Fatty acids	Fatty Acid Biosynthesis FASII	3-oxoacyl-[acyl-carrier protein] reductase (EC 1.1.1.100)
L_nagelii_TMW11827_BSQ50_02955	beta-ketoacyl-[acyl-carrier-protein] synthase II	CytoplasmicMembrane	9.51	fabF: beta-ketoacyl-acyl-carrier-protein synthase II	TIGR03150	Fatty acid and phospholipid metabolism	Biosynthesis	2.3.1.179	GO:0006633 GO:0033817	trusty	fig|82688.4.peg.572
L_nagelii_TMW11827_BSQ50_02960	acetyl-CoA carboxylase, biotin carboxyl carrier protein	Cytoplasmic	7.5	BCCP: acetyl-CoA carboxylase, biotin carboxyl carrier protein	TIGR00531	Fatty acid and phospholipid metabolism	Biosynthesis	EC:not available	GO:0003989 GO:0006633 GO:0009317	trusty	fig|82688.4.peg.573	Fatty Acids, Lipids, and Isoprenoids	Fatty acids	Fatty Acid Biosynthesis FASII	Biotin carboxyl carrier protein of acetyl-CoA carboxylase
L_nagelii_TMW11827_BSQ50_02965	3-hydroxyacyl-[acyl-carrier-protein] dehydratase FabZ	Cytoplasmic	9.97	fabZ: beta-hydroxyacyl-(acyl-carrier-protein) dehydratase FabZ	TIGR01750	Fatty acid and phospholipid metabolism	Biosynthesis	4.2.1.-	GO:0006633 GO:0016836	trusty	fig|82688.4.peg.574	Fatty Acids, Lipids, and Isoprenoids	Fatty acids	Fatty Acid Biosynthesis FASII	3-hydroxyacyl-[acyl-carrier-protein] dehydratase, FabZ form (EC 4.2.1.59)
L_nagelii_TMW11827_BSQ50_02970	acetyl-CoA carboxylase biotin carboxylase subunit	Cytoplasmic	7.5	accC: acetyl-CoA carboxylase, biotin carboxylase subunit	TIGR00514	Fatty acid and phospholipid metabolism	Biosynthesis	6.3.4.14	GO:0003989 GO:0004075 GO:0006633 GO:0009317	trusty	fig|82688.4.peg.575	Fatty Acids, Lipids, and Isoprenoids	Fatty acids	Fatty Acid Biosynthesis FASII	Biotin carboxylase of acetyl-CoA carboxylase (EC 6.3.4.14)
L_nagelii_TMW11827_BSQ50_02975	acetyl-CoA carboxylase subunit beta	Cytoplasmic	7.5	accD: acetyl-CoA carboxylase, carboxyl transferase, beta subunit	TIGR00515	Fatty acid and phospholipid metabolism	Biosynthesis	6.4.1.2	GO:0003989 GO:0006633 GO:0009317	trusty	fig|82688.4.peg.576	Fatty Acids, Lipids, and Isoprenoids	Fatty acids	Fatty Acid Biosynthesis FASII	Acetyl-coenzyme A carboxyl transferase beta chain (EC 6.4.1.2)
L_nagelii_TMW11827_BSQ50_02980	acetyl-CoA carboxylase carboxyl transferase subunit alpha	Cytoplasmic	9.97	accA: acetyl-CoA carboxylase, carboxyl transferase, alpha subunit	TIGR00513	Fatty acid and phospholipid metabolism	Biosynthesis	6.4.1.2	GO:0003989 GO:0006633 GO:0009317	unclear	fig|82688.4.peg.577	Fatty Acids, Lipids, and Isoprenoids	Fatty acids	Fatty Acid Biosynthesis FASII	Acetyl-coenzyme A carboxyl transferase alpha chain (EC 6.4.1.2)
L_nagelii_TMW11827_BSQ50_02985	enoyl-[acyl-carrier-protein] reductase	CytoplasmicMembrane	9.51	3oxo_ACP_reduc: 3-oxoacyl-[acyl-carrier-protein] reductase	TIGR01830	Fatty acid and phospholipid metabolism	Biosynthesis	1.1.1.100	GO:0004316 GO:0006633	trustless	fig|82688.4.peg.578	Fatty Acids, Lipids, and Isoprenoids	Fatty acids	Fatty Acid Biosynthesis FASII	Enoyl-[acyl-carrier-protein] reductase [NADH] (EC 1.3.1.9)
L_nagelii_TMW11827_BSQ50_02990	glucose-6-phosphate dehydrogenase	Cytoplasmic	7.5	zwf: glucose-6-phosphate dehydrogenase	TIGR00871	Energy metabolism	Pentose phosphate pathway	1.1.1.49	GO:0004345 GO:0006098	trusty	fig|82688.4.peg.579	Carbohydrates	Central carbohydrate metabolism	Entner-Doudoroff Pathway	Glucose-6-phosphate 1-dehydrogenase (EC 1.1.1.49)
L_nagelii_TMW11827_BSQ50_02995	metal-dependent hydrolase	Unknown	2.5	GSH_gloB: hydroxyacylglutathione hydrolase	TIGR03413	Cellular processes	Detoxification	3.1.2.6	GO:0004416 GO:0019243	trustless	fig|82688.4.peg.580
L_nagelii_TMW11827_BSQ50_03000	DHH family phosphoesterase	Cytoplasmic	7.5	hypothetical protein	TIGR:not available	TIGRmainrole:not available	TIGRsub1role:not available	EC:not available	GO:not available	TIGRannotationquality:not available	fig|82688.4.peg.581	RNA Metabolism	RNA processing and modification	RNA processing and degradation, bacterial	FIG146085: 3'-to-5' oligoribonuclease A, Bacillus type
L_nagelii_TMW11827_BSQ50_03005	DEAD/DEAH box helicase	Cytoplasmic	9.97	recQ: ATP-dependent DNA helicase RecQ	TIGR01389	DNA metabolism	DNA replication, recombination, and repair	3.6.4.12	GO:0004003 GO:0006310	trustless	fig|82688.4.peg.582
L_nagelii_TMW11827_BSQ50_03010	alanine--tRNA ligase	Cytoplasmic	9.97	alaS: alanine--tRNA ligase	TIGR00344	Protein synthesis	tRNA aminoacylation	6.1.1.7	GO:0004813 GO:0005737 GO:0006419	trusty	fig|82688.4.peg.583	Protein Metabolism	Protein biosynthesis	tRNA aminoacylation, Ala	Alanyl-tRNA synthetase (EC 6.1.1.7)
L_nagelii_TMW11827_BSQ50_03015	hypothetical protein	Cytoplasmic	7.5	hypothetical protein	TIGR:not available	TIGRmainrole:not available	TIGRsub1role:not available	EC:not available	GO:not available	TIGRannotationquality:not available	fig|82688.4.peg.584
L_nagelii_TMW11827_BSQ50_03020	Holliday junction DNA helicase RuvA	Cytoplasmic	7.5	RNAse_H_YqgF: putative transcription antitermination factor YqgF	TIGR00250	Unknown function	General	EC:not available	GO:0003674 GO:0005737 GO:0008150	trusty	fig|82688.4.peg.585
L_nagelii_TMW11827_BSQ50_03025	hypothetical protein	Unknown	2.5	hypothetical protein	TIGR:not available	TIGRmainrole:not available	TIGRsub1role:not available	EC:not available	GO:not available	TIGRannotationquality:not available	fig|82688.4.peg.586
L_nagelii_TMW11827_BSQ50_03030	cell division protein FtsZ	Cytoplasmic	7.5	hypothetical protein	TIGR:not available	TIGRmainrole:not available	TIGRsub1role:not available	EC:not available	GO:not available	TIGRannotationquality:not available	fig|82688.4.peg.587
L_nagelii_TMW11827_BSQ50_03035	hypothetical protein	CytoplasmicMembrane	10	hypothetical protein	TIGR:not available	TIGRmainrole:not available	TIGRsub1role:not available	EC:not available	GO:not available	TIGRannotationquality:not available	fig|82688.4.peg.588
L_nagelii_TMW11827_BSQ50_03040	endonuclease MutS2	Cytoplasmic	7.5	mutS2: MutS2 family protein	TIGR01069	DNA metabolism	Other	EC:not available	GO:0006259 GO:0030983	trusty	fig|82688.4.peg.589	DNA Metabolism	DNA repair	DNA repair, bacterial MutL-MutS system	Recombination inhibitory protein MutS2
L_nagelii_TMW11827_BSQ50_03045	thioredoxin	Cytoplasmic	9.67	thioredoxin: thioredoxin	TIGR01068	Energy metabolism	Electron transport	EC:not available	GO:0005737 GO:0015036 GO:0055114	trusty	fig|82688.4.peg.590
L_nagelii_TMW11827_BSQ50_03050	hypothetical protein	CytoplasmicMembrane	9.55	hypothetical protein	TIGR:not available	TIGRmainrole:not available	TIGRsub1role:not available	EC:not available	GO:not available	TIGRannotationquality:not available	fig|82688.4.peg.591
L_nagelii_TMW11827_BSQ50_03055	non-canonical purine NTP pyrophosphatase, RdgB/HAM1 family	Cytoplasmic	7.5	TIGR00042: non-canonical purine NTP pyrophosphatase, RdgB/HAM1 family	TIGR00042	DNA metabolism	DNA replication, recombination, and repair	3.6.1.-	GO:0006281 GO:0016462	trusty	fig|82688.4.peg.592	Nucleosides and Nucleotides	Detoxification	Housecleaning nucleoside triphosphate pyrophosphatases	Nucleoside 5-triphosphatase RdgB (dHAPTP, dITP, XTP-specific) (EC 3.6.1.15)
L_nagelii_TMW11827_BSQ50_03060	hypothetical protein	Cytoplasmic	7.5	yfcE: phosphodiesterase, MJ0936 family	TIGR00040	Unknown function	Enzymes of unknown specificity	3.1.-.-	GO:0016788	trusty	fig|82688.4.peg.593	Stress Response	Heat shock	Heat shock dnaK gene cluster extended	FIG009886: phosphoesterase
L_nagelii_TMW11827_BSQ50_03070	hypothetical protein	Cytoplasmic	7.5	arsC_related: transcriptional regulator, Spx/MgsR family	TIGR01617	Regulatory functions	DNA interactions	EC:not available	GO:not available	trustless	fig|82688.4.peg.594
L_nagelii_TMW11827_BSQ50_03075	hypothetical protein	Unknown	2.5	pol2: DNA polymerase (pol2)	TIGR00592	DNA metabolism	DNA replication, recombination, and repair	2.7.7.7	GO:not available	trustless	fig|82688.4.peg.595
L_nagelii_TMW11827_BSQ50_03080	hypothetical protein	CytoplasmicMembrane	9.87	RelE_StbE: addiction module toxin, RelE/StbE family	TIGR02385	Cellular processes Mobile and extrachromosomal element functions	Other Toxin production and resistance	EC:not available	GO:not available	trustless	fig|82688.4.peg.596
L_nagelii_TMW11827_BSQ50_03085	hypothetical protein	Unknown	2.5	hypothetical protein	TIGR:not available	TIGRmainrole:not available	TIGRsub1role:not available	EC:not available	GO:not available	TIGRannotationquality:not available
L_nagelii_TMW11827_BSQ50_03090	hypothetical protein	Cytoplasmic	7.5	hypothetical protein	TIGR:not available	TIGRmainrole:not available	TIGRsub1role:not available	EC:not available	GO:not available	TIGRannotationquality:not available
L_nagelii_TMW11827_BSQ50_03095	hypothetical protein	Unknown	2.5	CxxCG_CxxCG_HTH: putative zinc finger/helix-turn-helix protein, YgiT family	TIGR03830	TIGRmainrole:not available	TIGRsub1role:not available	EC:not available	GO:not available	trusty	fig|82688.4.peg.598
L_nagelii_TMW11827_BSQ50_03100	group II intron reverse transcriptase/maturase	Unknown	2.5	group_II_RT_mat: group II intron reverse transcriptase/maturase	TIGR04416	Mobile and extrachromosomal element functions	Other	2.7.7.49	GO:0000373 GO:0003964	trustless
L_nagelii_TMW11827_BSQ50_03105	hypothetical protein	Unknown	2.5	hypothetical protein	TIGR:not available	TIGRmainrole:not available	TIGRsub1role:not available	EC:not available	GO:not available	TIGRannotationquality:not available	fig|82688.4.peg.600
L_nagelii_TMW11827_BSQ50_03115	glutamate/aspartate:proton symporter GltP	CytoplasmicMembrane	10	hypothetical protein	TIGR:not available	TIGRmainrole:not available	TIGRsub1role:not available	EC:not available	GO:not available	TIGRannotationquality:not available	fig|82688.4.peg.602	Amino Acids and Derivatives	Glutamine, glutamate, aspartate, asparagine;ammonia assimilation	Glutamate and Aspartate uptake in Bacteria	Sodium/glutamate symport protein
L_nagelii_TMW11827_BSQ50_03120	hypothetical protein	Unknown	2.5	TIGR00092: GTP-binding protein YchF	TIGR00092	Unknown function	General	EC:not available	GO:0005525	trustless	fig|82688.4.peg.603
L_nagelii_TMW11827_BSQ50_03125	hemolysin III	CytoplasmicMembrane	10	hlyIII: channel protein, hemolysin III family	TIGR01065	TIGRmainrole:not available	TIGRsub1role:not available	EC:not available	GO:0015267 GO:0019835	trusty	fig|82688.4.peg.604
L_nagelii_TMW11827_BSQ50_03130	RNase HI	Unknown	2.5	hypothetical protein	TIGR:not available	TIGRmainrole:not available	TIGRsub1role:not available	EC:not available	GO:not available	TIGRannotationquality:not available
L_nagelii_TMW11827_BSQ50_03135	hypothetical protein	Unknown	2.5	hypothetical protein	TIGR:not available	TIGRmainrole:not available	TIGRsub1role:not available	EC:not available	GO:not available	TIGRannotationquality:not available	fig|82688.4.peg.606	Cofactors, Vitamins, Prosthetic Groups, Pigments	Riboflavin, FMN, FAD	Flavodoxin	NAD(P)H oxidoreductase YRKL (EC 1.6.99.-)
L_nagelii_TMW11827_BSQ50_03140	universal stress protein UspA	Cytoplasmic	7.5	hypothetical protein	TIGR:not available	TIGRmainrole:not available	TIGRsub1role:not available	EC:not available	GO:not available	TIGRannotationquality:not available	fig|82688.4.peg.608
L_nagelii_TMW11827_BSQ50_03145	guanine permease	CytoplasmicMembrane	10	hypothetical protein	TIGR:not available	TIGRmainrole:not available	TIGRsub1role:not available	EC:not available	GO:not available	TIGRannotationquality:not available	fig|82688.4.peg.609	Nucleosides and Nucleotides	Purines	Purine Utilization	Xanthine/uracil/thiamine/ascorbate permease family protein
L_nagelii_TMW11827_BSQ50_03150	hypothetical protein	Extracellular	8.91	hypothetical protein	TIGR:not available	TIGRmainrole:not available	TIGRsub1role:not available	EC:not available	GO:not available	TIGRannotationquality:not available	fig|82688.4.peg.610
L_nagelii_TMW11827_BSQ50_03160	DNA-binding response regulator	Cytoplasmic	9.97	PhoB: phosphate regulon transcriptional regulatory protein PhoB	TIGR02154	Regulatory functions Signal transduction	DNA interactions Two-component systems	EC:not available	GO:0000156 GO:0000160 GO:0003700 GO:0006355 GO:0006796	trustless	fig|82688.4.peg.611
L_nagelii_TMW11827_BSQ50_03165	two-component sensor histidine kinase	CytoplasmicMembrane	10	phoR_proteo: phosphate regulon sensor kinase PhoR	TIGR02966	Signal transduction	Two-component systems	2.7.3.-	GO:0000155 GO:0000160 GO:0006796 GO:0006817	trustless	fig|82688.4.peg.612
L_nagelii_TMW11827_BSQ50_03170	alkaline phosphatase	CytoplasmicMembrane	10	chol_sulfatase: choline-sulfatase	TIGR03417	TIGRmainrole:not available	TIGRsub1role:not available	3.1.6.6	GO:not available	trustless	fig|82688.4.peg.613	Cell Wall and Capsule	Gram-Positive cell wall components	Polyglycerolphosphate lipoteichoic acid biosynthesis	Lipoteichoic acid synthase LtaS Type IIb
L_nagelii_TMW11827_BSQ50_03175	hypothetical protein	CytoplasmicMembrane	10	CydC: thiol reductant ABC exporter, CydC subunit	TIGR02868	TIGRmainrole:not available	TIGRsub1role:not available	EC:not available	GO:0005524 GO:0005887 GO:0033228 GO:0033230 GO:0055051	trustless	fig|82688.4.peg.614	Respiration	Electron accepting reactions	Terminal cytochrome d ubiquinol oxidases	Transport ATP-binding protein CydC
L_nagelii_TMW11827_BSQ50_03180	hypothetical protein	CytoplasmicMembrane	10	phoR_proteo: phosphate regulon sensor kinase PhoR	TIGR02966	Signal transduction	Two-component systems	2.7.3.-	GO:0000155 GO:0000160 GO:0006796 GO:0006817	trustless	fig|82688.4.peg.615	Potassium metabolism	Potassium metabolism - no subcategory	Potassium homeostasis	Osmosensitive K+ channel histidine kinase KdpD (EC 2.7.3.-)
L_nagelii_TMW11827_BSQ50_03185	DNA-binding response regulator	Cytoplasmic	9.97	PhoB: phosphate regulon transcriptional regulatory protein PhoB	TIGR02154	Regulatory functions Signal transduction	DNA interactions Two-component systems	EC:not available	GO:0000156 GO:0000160 GO:0003700 GO:0006355 GO:0006796	trustless	fig|82688.4.peg.616
L_nagelii_TMW11827_BSQ50_03190	potassium transporter Kup	CytoplasmicMembrane	10	kup: potassium uptake protein	TIGR00794	Transport and binding proteins	Cations and iron carrying compounds	EC:not available	GO:0006813 GO:0015079 GO:0016020	trustless	fig|82688.4.peg.618	Potassium metabolism	Potassium metabolism - no subcategory	Potassium homeostasis	Kup system potassium uptake protein
L_nagelii_TMW11827_BSQ50_03195	hypothetical protein	Cytoplasmic	7.5	protocat_pcaD: 3-oxoadipate enol-lactonase	TIGR02427	Energy metabolism	Other	3.1.1.24	GO:0042952 GO:0047570	trustless	fig|82688.4.peg.619
L_nagelii_TMW11827_BSQ50_03200	citrate lyase	Unknown	2.5	hypothetical protein	TIGR:not available	TIGRmainrole:not available	TIGRsub1role:not available	EC:not available	GO:not available	TIGRannotationquality:not available	fig|82688.4.peg.620	Carbohydrates	Organic acids	Citrate Metabolism, Transport, and Regulation	Citrate lyase transcriptional regulator CitI
L_nagelii_TMW11827_BSQ50_03205	NAD-dependent malic enzyme	Cytoplasmic	7.5	thiF_fam2: thiamine biosynthesis protein ThiF	TIGR02354	Biosynthesis of cofactors, prosthetic groups, and carriers	Thiamine	EC:not available	GO:0009228 GO:0016779	trustless	fig|82688.4.peg.621	Carbohydrates	Organic acids	Citrate Metabolism, Transport, and Regulation	Oxaloacetate decarboxylase involved in citrate fermentation (EC 4.1.1.3)
L_nagelii_TMW11827_BSQ50_03210	malate permease	CytoplasmicMembrane	10	2a69: auxin efflux carrier	TIGR00946	Transport and binding proteins	Other	EC:not available	GO:not available	trustless	fig|82688.4.peg.622	Carbohydrates	Central carbohydrate metabolism	Pyruvate metabolism I: anaplerotic reactions, PEP	Malate permease
L_nagelii_TMW11827_BSQ50_03215	[citrate (pro-3S)-lyase] ligase	Unknown	2.5	cit_ly_ligase: [citrate (pro-3S)-lyase] ligase	TIGR00124	Energy metabolism Protein fate	Fermentation Protein modification and repair	6.2.1.22	GO:0006101 GO:0008771	trusty	fig|82688.4.peg.623	Carbohydrates	Organic acids	Citrate Metabolism, Transport, and Regulation	[Citrate [pro-3S]-lyase] ligase (EC 6.2.1.22)
L_nagelii_TMW11827_BSQ50_03220	citrate lyase acyl carrier protein	Cytoplasmic	9.97	citD: citrate lyase acyl carrier protein	TIGR01608	Energy metabolism	Fermentation	4.1.3.6	GO:0006113 GO:0008815 GO:0009346	trusty	fig|82688.4.peg.624	Carbohydrates	Central carbohydrate metabolism	TCA Cycle	Citrate lyase gamma chain, acyl carrier protein (EC 4.1.3.6)
L_nagelii_TMW11827_BSQ50_03225	citrate (pro-3S)-lyase subunit beta	Cytoplasmic	9.97	citE: citrate (pro-3S)-lyase, beta subunit	TIGR01588	Energy metabolism	Fermentation	4.1.3.6	GO:0006113 GO:0008815 GO:0009346	trusty	fig|82688.4.peg.625	Carbohydrates	Organic acids	Citrate Metabolism, Transport, and Regulation	Citrate lyase beta chain (EC 4.1.3.6)
L_nagelii_TMW11827_BSQ50_03230	citrate lyase subunit alpha	Cytoplasmic	9.97	citF: citrate lyase, alpha subunit	TIGR01584	Energy metabolism	Fermentation	2.8.3.10	GO:0006113 GO:0008814 GO:0008815 GO:0009346	trusty	fig|82688.4.peg.626	Carbohydrates	Organic acids	Citrate Metabolism, Transport, and Regulation	Citrate lyase alpha chain (EC 4.1.3.6)
L_nagelii_TMW11827_BSQ50_03235	hypothetical protein	Unknown	2.5	citrate_citG: triphosphoribosyl-dephospho-CoA synthase CitG	TIGR03125	Biosynthesis of cofactors, prosthetic groups, and carriers Energy metabolism	Fermentation Other	2.4.2.52	GO:0019361 GO:0046917	trusty	fig|82688.4.peg.627	Carbohydrates	Organic acids	Citrate Metabolism, Transport, and Regulation	2-(5''-triphosphoribosyl)-3'-dephosphocoenzyme-A synthase (EC 2.7.8.25)
L_nagelii_TMW11827_BSQ50_03240	branched-chain amino acid transport system II carrier protein	CytoplasmicMembrane	9.55	hypothetical protein	TIGR:not available	TIGRmainrole:not available	TIGRsub1role:not available	EC:not available	GO:not available	TIGRannotationquality:not available
L_nagelii_TMW11827_BSQ50_03245	LysR family transcriptional regulator	Cytoplasmic	9.97	TF_pcaQ: pca operon transcription factor PcaQ	TIGR02424	Energy metabolism Regulatory functions	DNA interactions Other	EC:not available	GO:0016563 GO:0019619 GO:0045893	trustless	fig|82688.4.peg.630	Carbohydrates	Central carbohydrate metabolism	Pyruvate metabolism I: anaplerotic reactions, PEP	Malolactic regulator
L_nagelii_TMW11827_BSQ50_03250	class II fumarate hydratase	Cytoplasmic	9.67	fumC_II: fumarate hydratase, class II	TIGR00979	Energy metabolism	TCA cycle	4.2.1.2	GO:0004333 GO:0006099	unclear	fig|82688.4.peg.631	Carbohydrates	Central carbohydrate metabolism	TCA Cycle	Fumarate hydratase class II (EC 4.2.1.2)
L_nagelii_TMW11827_BSQ50_03255	flavocytochrome c	Cytoplasmic	9.64	flavo_cyto_c: flavocytochrome c	TIGR01813	Energy metabolism	Electron transport	EC:not available	GO:not available	trusty	fig|82688.4.peg.632	Respiration	Electron donating reactions	Succinate dehydrogenase	Fumarate reductase flavoprotein subunit (EC 1.3.99.1)
L_nagelii_TMW11827_BSQ50_03260	anion permease	CytoplasmicMembrane	10	dass: transporter, divalent anion:Na+ symporter (DASS) family	TIGR00785	Transport and binding proteins	Anions Cations and iron carrying compounds	EC:not available	GO:0005887 GO:0006820 GO:0008509	trusty	fig|82688.4.peg.633
L_nagelii_TMW11827_BSQ50_03265	alcohol dehydrogenase	Cytoplasmic	9.67	adh_fam_1: zinc-binding alcohol dehydrogenase family protein	TIGR02817	Energy metabolism	Fermentation	EC:not available	GO:0004024 GO:0006113 GO:0008270	trusty	fig|82688.4.peg.634
L_nagelii_TMW11827_BSQ50_03270	transcriptional regulator	Cytoplasmic	7.5	hypothetical protein	TIGR:not available	TIGRmainrole:not available	TIGRsub1role:not available	EC:not available	GO:not available	TIGRannotationquality:not available	fig|82688.4.peg.635
L_nagelii_TMW11827_BSQ50_03275	hypothetical protein	Cytoplasmic	9.67	isochor_syn: isochorismate synthase	TIGR00543	Biosynthesis of cofactors, prosthetic groups, and carriers	Menaquinone and ubiquinone	5.4.4.2	GO:0005737 GO:0008909 GO:0009234	trusty	fig|82688.4.peg.636	Cofactors, Vitamins, Prosthetic Groups, Pigments	Quinone cofactors	Menaquinone and Phylloquinone Biosynthesis	Menaquinone-specific isochorismate synthase (EC 5.4.4.2)
L_nagelii_TMW11827_BSQ50_03280	2-succinyl-5-enolpyruvyl-6-hydroxy-3- cyclohexene-1-carboxylic-acid synthase	Unknown	2.5	menD: 2-succinyl-5-enolpyruvyl-6-hydroxy-3-cyclohexene-1-carboxylic-acid synthase	TIGR00173	Biosynthesis of cofactors, prosthetic groups, and carriers	Menaquinone and ubiquinone	2.2.1.9	GO:0009234 GO:0070204	trusty	fig|82688.4.peg.637	Cofactors, Vitamins, Prosthetic Groups, Pigments	Quinone cofactors	Menaquinone and Phylloquinone Biosynthesis	2-succinyl-5-enolpyruvyl-6-hydroxy-3-cyclohexene-1-carboxylic-acid synthase (EC 2.2.1.9)
L_nagelii_TMW11827_BSQ50_03285	2-succinyl-6-hydroxy-2, 4-cyclohexadiene-1-carboxylate synthase	Unknown	2.5	menH_SHCHC: 2-succinyl-6-hydroxy-2,4-cyclohexadiene-1-carboxylate synthase	TIGR03695	Biosynthesis of cofactors, prosthetic groups, and carriers	Menaquinone and ubiquinone	4.2.99.20	GO:0009234 GO:0070205	trusty	fig|82688.4.peg.638	Cofactors, Vitamins, Prosthetic Groups, Pigments	Quinone cofactors	Menaquinone and Phylloquinone Biosynthesis	2-succinyl-6-hydroxy-2,4-cyclohexadiene-1-carboxylate synthase (EC 4.2.99.20)
L_nagelii_TMW11827_BSQ50_03290	o-succinylbenzoate synthase	Cytoplasmic	7.5	menC_lowGC/arch: o-succinylbenzoate synthase	TIGR01928	Biosynthesis of cofactors, prosthetic groups, and carriers	Menaquinone and ubiquinone	4.2.1.113	GO:0009234 GO:0016836	trusty	fig|82688.4.peg.639	Cofactors, Vitamins, Prosthetic Groups, Pigments	Quinone cofactors	Menaquinone and Phylloquinone Biosynthesis	O-succinylbenzoate synthase (EC 4.2.1.113)
L_nagelii_TMW11827_BSQ50_03295	DNA replication initiation protein	CytoplasmicMembrane	9.55	TIGR02928: orc1/cdc6 family replication initiation protein	TIGR02928	DNA metabolism	DNA replication, recombination, and repair	EC:not available	GO:not available	trustless	fig|82688.4.peg.640
L_nagelii_TMW11827_BSQ50_03300	daunorubicin resistance protein DrrC	CytoplasmicMembrane	8.16	uvra: excinuclease ABC subunit A	TIGR00630	DNA metabolism	DNA replication, recombination, and repair	3.1.25.-	GO:0006289 GO:0009380 GO:0009381	unclear	fig|82688.4.peg.641	DNA Metabolism	DNA repair	DNA repair, UvrABC system	Excinuclease ABC subunit A paralog of unknown function
L_nagelii_TMW11827_BSQ50_03305	malate permease	CytoplasmicMembrane	10	2a69: auxin efflux carrier	TIGR00946	Transport and binding proteins	Other	EC:not available	GO:not available	unclear	fig|82688.4.peg.642	Carbohydrates	Central carbohydrate metabolism	Pyruvate metabolism I: anaplerotic reactions, PEP	Malate permease
L_nagelii_TMW11827_BSQ50_03310	NAD-dependent malic enzyme	Unknown	2.5	hypothetical protein	TIGR:not available	TIGRmainrole:not available	TIGRsub1role:not available	EC:not available	GO:not available	TIGRannotationquality:not available	fig|82688.4.peg.643	Carbohydrates	Central carbohydrate metabolism	Pyruvate metabolism I: anaplerotic reactions, PEP	Malolactic enzyme (EC 1.-.-.-)
L_nagelii_TMW11827_BSQ50_03315	LysR family transcriptional regulator	Cytoplasmic	9.97	phn_lysR: aminoethylphosphonate catabolism associated LysR family transcriptional regulator	TIGR03339	Regulatory functions	DNA interactions	EC:not available	GO:0003700 GO:0006355	trustless	fig|82688.4.peg.644	Carbohydrates	Central carbohydrate metabolism	Pyruvate metabolism I: anaplerotic reactions, PEP	Malolactic regulator
L_nagelii_TMW11827_BSQ50_03320	MFS transporter	CytoplasmicMembrane	10	2_A_01_02: multidrug resistance protein	TIGR00880	TIGRmainrole:not available	TIGRsub1role:not available	EC:not available	GO:not available	trustless	fig|82688.4.peg.645
L_nagelii_TMW11827_BSQ50_03325	hypothetical protein	Unknown	2.5	ribazole_cobC: alpha-ribazole phosphatase	TIGR03162	Biosynthesis of cofactors, prosthetic groups, and carriers	Heme, porphyrin, and cobalamin	3.1.3.73	GO:0009236 GO:0019175	trustless	fig|82688.4.peg.646	Miscellaneous	Miscellaneous - no subcategory	Phosphoglycerate mutase protein family	Phosphoglycerate mutase family 5
L_nagelii_TMW11827_BSQ50_03330	EamA family transporter	CytoplasmicMembrane	10	2A78: carboxylate/amino acid/amine transporter	TIGR00950	Transport and binding proteins	Amino acids, peptides and amines	EC:not available	GO:not available	trustless	fig|82688.4.peg.647	RNA Metabolism	RNA processing and modification	Queuosine-Archaeosine Biosynthesis	Permease of the drug/metabolite transporter (DMT) superfamily
L_nagelii_TMW11827_BSQ50_03335	metal ABC transporter substrate-binding protein	CytoplasmicMembrane	9.51	anch_rpt_subst: anchored repeat ABC transporter, substrate-binding protein	TIGR03772	Transport and binding proteins	Unknown substrate	EC:not available	GO:not available	trustless	fig|82688.4.peg.648
L_nagelii_TMW11827_BSQ50_03340	glycerol-3-phosphate ABC transporter ATP-binding protein	CytoplasmicMembrane	9.99	PhnT2: putative 2-aminoethylphosphonate ABC transporter, ATP-binding protein	TIGR03265	Transport and binding proteins	Amino acids, peptides and amines	EC:not available	GO:0005524 GO:0009898 GO:0033223 GO:0033225 GO:0055052	trustless	fig|82688.4.peg.649	Carbohydrates	Sugar alcohols	Glycerol and Glycerol-3-phosphate Uptake and Utilization	Glycerol-3-phosphate ABC transporter, ATP-binding protein UgpC (TC 3.A.1.1.3)
L_nagelii_TMW11827_BSQ50_03345	glycerol-3-phosphate ABC transporter permease	CytoplasmicMembrane	10	PhnU2: putative 2-aminoethylphosphonate ABC transporter, permease protein	TIGR03262	Transport and binding proteins	Amino acids, peptides and amines	EC:not available	GO:0005887 GO:0033223 GO:0033225 GO:0055052	trustless	fig|82688.4.peg.650	Carbohydrates	Sugar alcohols	Glycerol and Glycerol-3-phosphate Uptake and Utilization	Glycerol-3-phosphate ABC transporter, permease protein UgpA (TC 3.A.1.1.3)
L_nagelii_TMW11827_BSQ50_03350	glycerol-3-phosphate ABC transporter permease	CytoplasmicMembrane	10	permease_CysT: sulfate ABC transporter, permease protein CysT	TIGR02139	Transport and binding proteins	Anions	EC:not available	GO:0005887 GO:0008272 GO:0015419 GO:0055052	trustless	fig|82688.4.peg.651	Carbohydrates	Sugar alcohols	Glycerol and Glycerol-3-phosphate Uptake and Utilization	Glycerol-3-phosphate ABC transporter, permease protein UgpE (TC 3.A.1.1.3)
L_nagelii_TMW11827_BSQ50_03355	ABC transporter substrate-binding protein	Extracellular	8.91	hypothetical protein	TIGR:not available	TIGRmainrole:not available	TIGRsub1role:not available	EC:not available	GO:not available	TIGRannotationquality:not available	fig|82688.4.peg.652	Carbohydrates	Sugar alcohols	Glycerol and Glycerol-3-phosphate Uptake and Utilization	Glycerol-3-phosphate ABC transporter, periplasmic glycerol-3-phosphate-binding protein (TC 3.A.1.1.3)
L_nagelii_TMW11827_BSQ50_03360	hypothetical protein	CytoplasmicMembrane	9.55	uL22_arch_euk: ribosomal protein uL22	TIGR01038	Protein synthesis	Ribosomal proteins: synthesis and modification	EC:not available	GO:0003735 GO:0006412 GO:0022625	trustless	fig|82688.4.peg.653
L_nagelii_TMW11827_BSQ50_03365	hypothetical protein	CytoplasmicMembrane	10	hypothetical protein	TIGR:not available	TIGRmainrole:not available	TIGRsub1role:not available	EC:not available	GO:not available	TIGRannotationquality:not available
L_nagelii_TMW11827_BSQ50_03370	fructokinase/branched chain amino acid--2-keto-4-methylthiobutyrate aminotransferase	Unknown	2.5	ROK_glcA_fam: ROK family protein (putative glucokinase)	TIGR00744	Unknown function	General	EC:not available	GO:not available	trustless	fig|82688.4.peg.655	Carbohydrates	Di- and oligosaccharides	Sucrose utilization	Fructokinase (EC 2.7.1.4)
L_nagelii_TMW11827_BSQ50_03375	LacI family transcriptional regulator	Cytoplasmic	9.64	ccpA: catabolite control protein A	TIGR01481	Regulatory functions	DNA interactions	EC:not available	GO:0003677 GO:0005975 GO:0006355 GO:0016563 GO:0016564	trustless	fig|82688.4.peg.656	Carbohydrates	Di- and oligosaccharides	Sucrose utilization	Sucrose operon repressor ScrR, LacI family
L_nagelii_TMW11827_BSQ50_03380	sucrose-6-phosphate hydrolase	Cytoplasmic	9.97	scrB_fam: sucrose-6-phosphate hydrolase	TIGR01322	Energy metabolism	Biosynthesis and degradation of polysaccharides	3.2.1.-	GO:not available	trusty	fig|82688.4.peg.657
L_nagelii_TMW11827_BSQ50_03385	PTS beta-glucoside transporter subunit EIIBCA	CytoplasmicMembrane	10	PTS-II-BC-sucr: PTS system, sucrose-specific IIBC component	TIGR01996	TIGRmainrole:not available	TIGRsub1role:not available	2.7.1.69	GO:not available	trusty	fig|82688.4.peg.658	Carbohydrates	Di- and oligosaccharides	Sucrose utilization	PTS system, sucrose-specific IIC component (EC 2.7.1.69)
L_nagelii_TMW11827_BSQ50_03390	hypothetical protein	Unknown	2.5	hypothetical protein	TIGR:not available	TIGRmainrole:not available	TIGRsub1role:not available	EC:not available	GO:not available	TIGRannotationquality:not available
L_nagelii_TMW11827_BSQ50_03395	aspartate-semialdehyde dehydrogenase	Cytoplasmic	9.97	asd_EA: aspartate-semialdehyde dehydrogenase	TIGR00978	Amino acid biosynthesis	Aspartate family	1.2.1.11	GO:0004073 GO:0009089	trusty	fig|82688.4.peg.659	Amino Acids and Derivatives	Lysine, threonine, methionine, and cysteine	Lysine Biosynthesis DAP Pathway, GJO scratch	Aspartate-semialdehyde dehydrogenase (EC 1.2.1.11)
L_nagelii_TMW11827_BSQ50_03400	abortive infection protein	Unknown	2.5	hypothetical protein	TIGR:not available	TIGRmainrole:not available	TIGRsub1role:not available	EC:not available	GO:not available	TIGRannotationquality:not available
L_nagelii_TMW11827_BSQ50_03405	hypothetical protein	Cytoplasmic	7.5	hypothetical protein	TIGR:not available	TIGRmainrole:not available	TIGRsub1role:not available	EC:not available	GO:not available	TIGRannotationquality:not available	fig|82688.4.peg.660
L_nagelii_TMW11827_BSQ50_03410	elongation factor P	Cytoplasmic	9.67	efp: translation elongation factor P	TIGR00038	Protein synthesis	Translation factors	EC:not available	GO:0003746 GO:0005737 GO:0006414	trusty	fig|82688.4.peg.661	Protein Metabolism	Protein biosynthesis	Translation elongation factors bacterial	Translation elongation factor P
L_nagelii_TMW11827_BSQ50_03415	ABC transporter ATP-binding protein	CytoplasmicMembrane	10	L_ocin_972_ABC: putative bacteriocin export ABC transporter, lactococcin 972 group	TIGR03608	Cellular processes Transport and binding proteins	Toxin production and resistance Unknown substrate	EC:not available	GO:0005524 GO:0006810 GO:0042626	trustless	fig|82688.4.peg.662
L_nagelii_TMW11827_BSQ50_03420	3-methyladenine DNA glycosylase	Unknown	2.5	3mg: DNA-3-methyladenine glycosylase	TIGR00567	DNA metabolism	DNA replication, recombination, and repair	3.2.2.-	GO:0006281 GO:0019104	trusty	fig|82688.4.peg.663	DNA Metabolism	DNA repair	DNA Repair Base Excision	DNA-3-methyladenine glycosylase II (EC 3.2.2.21)
L_nagelii_TMW11827_BSQ50_03425	type I methionyl aminopeptidase	Cytoplasmic	7.5	met_pdase_I: methionine aminopeptidase, type I	TIGR00500	Protein fate	Protein modification and repair	3.4.11.18	GO:0004239 GO:0006464	trusty	fig|82688.4.peg.664	Protein Metabolism	Protein biosynthesis	Translation termination factors bacterial	Methionine aminopeptidase (EC 3.4.11.18)
L_nagelii_TMW11827_BSQ50_03430	hypothetical protein	Unknown	2.5	mutt: mutator mutT protein	TIGR00586	DNA metabolism	DNA replication, recombination, and repair	3.6.1.-	GO:0006281 GO:0016818	trusty	fig|82688.4.peg.665	Nucleosides and Nucleotides	Detoxification	Nudix proteins (nucleoside triphosphate hydrolases)	Mutator mutT protein (7,8-dihydro-8-oxoguanine-triphosphatase) (EC 3.6.1.-)
L_nagelii_TMW11827_BSQ50_03435	hypothetical protein	CytoplasmicMembrane	9.55	antibiot_sagB: SagB-type dehydrogenase domain	TIGR03605	TIGRmainrole:not available	TIGRsub1role:not available	EC:not available	GO:not available	trustless	fig|82688.4.peg.666
L_nagelii_TMW11827_BSQ50_03440	2-octaprenylphenol hydroxylase	CytoplasmicMembrane	8.78	UbiB: 2-polyprenylphenol 6-hydroxylase	TIGR01982	Biosynthesis of cofactors, prosthetic groups, and carriers	Menaquinone and ubiquinone	1.14.13.-	GO:0006744 GO:0016709	trustless	fig|82688.4.peg.667
L_nagelii_TMW11827_BSQ50_03445	succinate dehydrogenase	Cytoplasmic	7.5	flavo_cyto_c: flavocytochrome c	TIGR01813	Energy metabolism	Electron transport	EC:not available	GO:not available	trustless	fig|82688.4.peg.668	Respiration	Electron donating reactions	Succinate dehydrogenase	Fumarate reductase flavoprotein subunit (EC 1.3.99.1)
L_nagelii_TMW11827_BSQ50_03450	hypothetical protein	CytoplasmicMembrane	9.87	hypothetical protein	TIGR:not available	TIGRmainrole:not available	TIGRsub1role:not available	EC:not available	GO:not available	TIGRannotationquality:not available	fig|82688.4.peg.669
L_nagelii_TMW11827_BSQ50_03455	glycerate 2-kinase	Unknown	2.5	TIGR00045: glycerate kinase	TIGR00045	Energy metabolism	Other	2.7.1.31	GO:0008887 GO:0031388	trusty	fig|82688.4.peg.670	Fatty Acids, Lipids, and Isoprenoids	Phospholipids	Glycerolipid and Glycerophospholipid Metabolism in Bacteria	Glycerate kinase (EC 2.7.1.31)
L_nagelii_TMW11827_BSQ50_03460	aldo/keto reductase	Cytoplasmic	7.5	Kv_beta: voltage-dependent potassium channel beta subunit	TIGR01293	TIGRmainrole:not available	TIGRsub1role:not available	EC:not available	GO:not available	trustless	fig|82688.4.peg.671
L_nagelii_TMW11827_BSQ50_03465	serine hydroxymethyltransferase	Cytoplasmic	9.97	F_threo_transal: fluorothreonine transaldolase	TIGR04506	Cellular processes	Biosynthesis of natural products	2.2.1.8	GO:0033806 GO:0090346	trustless	fig|82688.4.peg.672	Cofactors, Vitamins, Prosthetic Groups, Pigments	Folate and pterines	5-FCL-like protein	Serine hydroxymethyltransferase (EC 2.1.2.1)
L_nagelii_TMW11827_BSQ50_03470	hypothetical protein	CytoplasmicMembrane	8.16	sigma70-ECF: RNA polymerase sigma factor, sigma-70 family	TIGR02937	TIGRmainrole:not available	TIGRsub1role:not available	EC:not available	GO:not available	trusty	fig|82688.4.peg.673
L_nagelii_TMW11827_BSQ50_03475	hypothetical protein	Unknown	3.33	PYST-B: Plasmodium yoelii subtelomeric family PYST-B	TIGR01597	TIGRmainrole:not available	TIGRsub1role:not available	EC:not available	GO:not available	trustless
L_nagelii_TMW11827_BSQ50_03480	GNAT family N-acetyltransferase	Cytoplasmic	9.67	PseH: UDP-4-amino-4,6-dideoxy-N-acetyl-beta-L-altrosamine N-acetyltransferase	TIGR03585	TIGRmainrole:not available	TIGRsub1role:not available	2.3.1.202	GO:not available	trustless	fig|82688.4.peg.675	Protein Metabolism	Protein biosynthesis	Ribosome biogenesis bacterial	Ribosomal-protein-L7p-serine acetyltransferase
L_nagelii_TMW11827_BSQ50_03485	hypothetical protein	CytoplasmicMembrane	10	hypothetical protein	TIGR:not available	TIGRmainrole:not available	TIGRsub1role:not available	EC:not available	GO:not available	TIGRannotationquality:not available	fig|82688.4.peg.676
L_nagelii_TMW11827_BSQ50_03490	PadR family transcriptional regulator	Unknown	2.5	padR_acidobact: transcriptional regulator, Acidobacterial, PadR-family	TIGR03433	Regulatory functions	DNA interactions	EC:not available	GO:0003700 GO:0006355	trustless	fig|82688.4.peg.677
L_nagelii_TMW11827_BSQ50_03495	hypothetical protein	Cytoplasmic	7.5	dapB: 4-hydroxy-tetrahydrodipicolinate reductase	TIGR00036	Amino acid biosynthesis	Aspartate family	1.17.1.8	GO:0008839 GO:0009089	trustless	fig|82688.4.peg.678
L_nagelii_TMW11827_BSQ50_03500	hypothetical protein	Cytoplasmic	7.5	Staph_reg_Sar: staphylococcal accessory regulator family	TIGR01889	Regulatory functions	DNA interactions	EC:not available	GO:not available	trustless
L_nagelii_TMW11827_BSQ50_03505	pyridine nucleotide-disulfide oxidoreductase	Cytoplasmic	9.97	lipoamide_DH: dihydrolipoyl dehydrogenase	TIGR01350	TIGRmainrole:not available	TIGRsub1role:not available	1.8.1.4	GO:0004148 GO:0005624 GO:0006096 GO:0045454 GO:0051068	trustless	fig|82688.4.peg.680
L_nagelii_TMW11827_BSQ50_03510	hypothetical protein	Extracellular	9.98	glucan_65_rpt: glucan-binding repeat	TIGR04035	TIGRmainrole:not available	TIGRsub1role:not available	EC:not available	GO:0030246	unclear	fig|82688.4.peg.681	Stress Response	Osmotic stress	Choline and Betaine Uptake and Betaine Biosynthesis	Choline binding protein A
L_nagelii_TMW11827_BSQ50_03515	ATP-dependent exonuclease	Cytoplasmic	7.5	pepcterm_ATPase: putative secretion ATPase, PEP-CTERM locus subfamily	TIGR03015	Protein fate	Protein and peptide secretion and trafficking	EC:not available	GO:0009306 GO:0016887	trustless	fig|82688.4.peg.682
L_nagelii_TMW11827_BSQ50_03520	nucleotide pyrophosphohydrolase	Unknown	2.5	hypothetical protein	TIGR:not available	TIGRmainrole:not available	TIGRsub1role:not available	EC:not available	GO:not available	TIGRannotationquality:not available	fig|82688.4.peg.683
L_nagelii_TMW11827_BSQ50_03525	hypothetical protein	CytoplasmicMembrane	9.55	hypothetical protein	TIGR:not available	TIGRmainrole:not available	TIGRsub1role:not available	EC:not available	GO:not available	TIGRannotationquality:not available
L_nagelii_TMW11827_BSQ50_03530	MFS transporter	CytoplasmicMembrane	10	2_A_01_02: multidrug resistance protein	TIGR00880	TIGRmainrole:not available	TIGRsub1role:not available	EC:not available	GO:not available	trustless	fig|82688.4.peg.684
L_nagelii_TMW11827_BSQ50_03535	MFS transporter	CytoplasmicMembrane	10	SP: MFS transporter, sugar porter (SP) family	TIGR00879	Transport and binding proteins	Carbohydrates, organic alcohols, and acids	EC:not available	GO:0005887 GO:0008643 GO:0051119	trusty	fig|82688.4.peg.685	Carbohydrates	Sugar alcohols	Inositol catabolism	Major myo-inositol transporter IolT
L_nagelii_TMW11827_BSQ50_03540	hypothetical protein	CytoplasmicMembrane	8.16	aroD: 3-dehydroquinate dehydratase, type I	TIGR01093	Amino acid biosynthesis	Aromatic amino acid family	4.2.1.10	GO:0003855 GO:0009423	trusty	fig|82688.4.peg.687	Metabolism of Aromatic Compounds	Peripheral pathways for catabolism of aromatic compounds	Quinate degradation	3-dehydroquinate dehydratase I (EC 4.2.1.10)
L_nagelii_TMW11827_BSQ50_03545	transketolase	Cytoplasmic	7.5	tktlase_bact: transketolase	TIGR00232	Energy metabolism	Pentose phosphate pathway	2.2.1.1	GO:0004802 GO:0005737 GO:0006098	trusty	fig|82688.4.peg.688	Carbohydrates	Central carbohydrate metabolism	Pentose phosphate pathway	Transketolase (EC 2.2.1.1)
L_nagelii_TMW11827_BSQ50_03550	shikimate dehydrogenase	CytoplasmicMembrane	9.55	aroE: shikimate dehydrogenase	TIGR00507	Amino acid biosynthesis	Aromatic amino acid family	1.1.1.25	GO:0004764 GO:0009423	trusty	fig|82688.4.peg.689	Metabolism of Aromatic Compounds	Peripheral pathways for catabolism of aromatic compounds	Quinate degradation	Shikimate/quinate 5-dehydrogenase I beta (EC 1.1.1.282)
L_nagelii_TMW11827_BSQ50_03555	3-deoxy-7-phosphoheptulonate synthase	Cytoplasmic	9.97	DAHP_synth_Bsub: 3-deoxy-7-phosphoheptulonate synthase	TIGR01361	Amino acid biosynthesis	Aromatic amino acid family	2.5.1.54	GO:0003849 GO:0009423	trusty	fig|82688.4.peg.690	Amino Acids and Derivatives	Aromatic amino acids and derivatives	Common Pathway For Synthesis of Aromatic Compounds (DAHP synthase to chorismate)	2-keto-3-deoxy-D-arabino-heptulosonate-7-phosphate synthase I beta (EC 2.5.1.54)
L_nagelii_TMW11827_BSQ50_03560	3-dehydroquinate synthase	Cytoplasmic	9.97	aroB: 3-dehydroquinate synthase	TIGR01357	Amino acid biosynthesis	Aromatic amino acid family	4.2.3.4	GO:0003856 GO:0009423	trusty	fig|82688.4.peg.691	Amino Acids and Derivatives	Aromatic amino acids and derivatives	Common Pathway For Synthesis of Aromatic Compounds (DAHP synthase to chorismate)	3-dehydroquinate synthase (EC 4.2.3.4)
L_nagelii_TMW11827_BSQ50_03565	phosphoglycolate phosphatase	Cytoplasmic	7.5	PGP_bact: phosphoglycolate phosphatase, bacterial	TIGR01449	Energy metabolism	Sugars	3.1.3.18	GO:0008152 GO:0008967 GO:0009853 GO:0043094	trustless	fig|82688.4.peg.692	DNA Metabolism	DNA repair	2-phosphoglycolate salvage	Phosphoglycolate phosphatase (EC 3.1.3.18)
L_nagelii_TMW11827_BSQ50_03570	hypothetical protein	Cytoplasmic	7.5	PPK2_P_aer: polyphosphate kinase 2	TIGR03707	Central intermediary metabolism	Phosphorus compounds	2.7.4.1	GO:0005575 GO:0006793 GO:0008976	trustless	fig|82688.4.peg.693
L_nagelii_TMW11827_BSQ50_03575	MFS transporter	CytoplasmicMembrane	10	2_A_01_02: multidrug resistance protein	TIGR00880	TIGRmainrole:not available	TIGRsub1role:not available	EC:not available	GO:not available	trustless	fig|82688.4.peg.695	Cell Wall and Capsule	Cell Wall and Capsule - no subcategory	Peptidoglycan Biosynthesis	Phospho-N-acetylmuramoyl-pentapeptide-transferase (EC 2.7.8.13)
L_nagelii_TMW11827_BSQ50_03580	reductase	Cytoplasmic	9.95	nitri_red_nirB: nitrite reductase [NAD(P)H], large subunit	TIGR02374	Central intermediary metabolism	Nitrogen metabolism	1.7.1.4	GO:not available	trustless	fig|82688.4.peg.696	Respiration	Electron accepting reactions	Anaerobic respiratory reductases	Ferredoxin reductase
L_nagelii_TMW11827_BSQ50_03585	hypothetical protein	Cytoplasmic	7.5	met_syn_B12ind: 5-methyltetrahydropteroyltriglutamate--homocysteine S-methyltransferase	TIGR01371	Amino acid biosynthesis	Aspartate family	2.1.1.14	GO:0003871 GO:0009086	trustless	fig|82688.4.peg.697
L_nagelii_TMW11827_BSQ50_03590	allophanate hydrolase	Cytoplasmic	7.5	TIGR00370: sensor histidine kinase inhibitor, KipI family	TIGR00370	Hypothetical proteins	Conserved	EC:not available	GO:not available	trusty	fig|82688.4.peg.698
L_nagelii_TMW11827_BSQ50_03595	hypothetical protein	CytoplasmicMembrane	9.55	urea_amlyse_rel: biotin-dependent carboxylase uncharacterized domain	TIGR00724	Unknown function	General	EC:not available	GO:not available	trusty	fig|82688.4.peg.699
L_nagelii_TMW11827_BSQ50_03600	acetyl-CoA carboxylase, biotin carboxyl carrier protein	Cytoplasmic	7.5	BCCP: acetyl-CoA carboxylase, biotin carboxyl carrier protein	TIGR00531	Fatty acid and phospholipid metabolism	Biosynthesis	EC:not available	GO:0003989 GO:0006633 GO:0009317	trusty	fig|82688.4.peg.700	Fatty Acids, Lipids, and Isoprenoids	Fatty acids	Fatty Acid Biosynthesis FASII	Biotin carboxyl carrier protein of acetyl-CoA carboxylase
L_nagelii_TMW11827_BSQ50_03605	acetyl-CoA carboxylase biotin carboxylase subunit	Cytoplasmic	7.5	accC: acetyl-CoA carboxylase, biotin carboxylase subunit	TIGR00514	Fatty acid and phospholipid metabolism	Biosynthesis	6.3.4.14	GO:0003989 GO:0004075 GO:0006633 GO:0009317	unclear	fig|82688.4.peg.701	Fatty Acids, Lipids, and Isoprenoids	Fatty acids	Fatty Acid Biosynthesis FASII	Biotin carboxylase of acetyl-CoA carboxylase (EC 6.3.4.14)
L_nagelii_TMW11827_BSQ50_03610	DUF1445 domain-containing protein	Cytoplasmic	7.5	hypothetical protein	TIGR:not available	TIGRmainrole:not available	TIGRsub1role:not available	EC:not available	GO:not available	TIGRannotationquality:not available	fig|82688.4.peg.702
L_nagelii_TMW11827_BSQ50_03615	lactam utilization protein LamB	Cytoplasmic	7.5	hypothetical protein	TIGR:not available	TIGRmainrole:not available	TIGRsub1role:not available	EC:not available	GO:not available	TIGRannotationquality:not available	fig|82688.4.peg.703
L_nagelii_TMW11827_BSQ50_03620	hypothetical protein	CytoplasmicMembrane	10	hypothetical protein	TIGR:not available	TIGRmainrole:not available	TIGRsub1role:not available	EC:not available	GO:not available	TIGRannotationquality:not available	fig|82688.4.peg.704
L_nagelii_TMW11827_BSQ50_03625	dipeptide/oligopeptide/nickel ABC transporter ATP-binding protein	CytoplasmicMembrane	8.78	nickel_nikD: nickel import ATP-binding protein NikD	TIGR02770	Transport and binding proteins	Cations and iron carrying compounds	EC:not available	GO:0005524 GO:0009898 GO:0015413 GO:0015675 GO:0043190	trustless	fig|82688.4.peg.707	Membrane Transport	ABC transporters	ABC transporter oligopeptide (TC 3.A.1.5.1)	Oligopeptide transport system permease protein OppB (TC 3.A.1.5.1)
L_nagelii_TMW11827_BSQ50_03630	ABC transporter ATP-binding protein	CytoplasmicMembrane	8.78	nickel_nikE: nickel import ATP-binding protein NikE	TIGR02769	Transport and binding proteins	Cations and iron carrying compounds	3.6.3.24	GO:0005524 GO:0009898 GO:0015413 GO:0015675 GO:0043190	trustless	fig|82688.4.peg.708	Membrane Transport	ABC transporters	ABC transporter oligopeptide (TC 3.A.1.5.1)	Oligopeptide transport ATP-binding protein OppF (TC 3.A.1.5.1)
L_nagelii_TMW11827_BSQ50_03635	peptide ABC transporter permease	CytoplasmicMembrane	10	nickel_nikB: nickel ABC transporter, permease subunit NikB	TIGR02789	Transport and binding proteins	Cations and iron carrying compounds	3.6.3.24	GO:0005887 GO:0015413 GO:0015675 GO:0055052	trustless	fig|82688.4.peg.709	Membrane Transport	ABC transporters	ABC transporter oligopeptide (TC 3.A.1.5.1)	Oligopeptide transport system permease protein OppB (TC 3.A.1.5.1)
L_nagelii_TMW11827_BSQ50_03640	peptide ABC transporter permease	CytoplasmicMembrane	10	nickel_nikC: nickel ABC transporter, permease subunit NikC	TIGR02790	Transport and binding proteins	Cations and iron carrying compounds	3.6.3.24	GO:0005887 GO:0015413 GO:0015675 GO:0055052	trustless	fig|82688.4.peg.710	Membrane Transport	ABC transporters	ABC transporter oligopeptide (TC 3.A.1.5.1)	Oligopeptide transport system permease protein OppC (TC 3.A.1.5.1)
L_nagelii_TMW11827_BSQ50_03645	oligopeptide ABC transporter substrate-binding protein	Unknown	5.13	nickel_nikA: nickel ABC transporter, nickel/metallophore periplasmic binding protein	TIGR02294	Transport and binding proteins	Cations and iron carrying compounds	EC:not available	GO:0015413 GO:0015675 GO:0016151 GO:0030288 GO:0031362 GO:0055052	trustless	fig|82688.4.peg.711	Membrane Transport	ABC transporters	ABC transporter oligopeptide (TC 3.A.1.5.1)	Oligopeptide ABC transporter, periplasmic oligopeptide-binding protein OppA (TC 3.A.1.5.1)
L_nagelii_TMW11827_BSQ50_03650	hypothetical protein	CytoplasmicMembrane	10	hypothetical protein	TIGR:not available	TIGRmainrole:not available	TIGRsub1role:not available	EC:not available	GO:not available	TIGRannotationquality:not available	fig|82688.4.peg.712
L_nagelii_TMW11827_BSQ50_03655	glycine/betaine ABC transporter ATP-binding protein	CytoplasmicMembrane	8.78	proV: glycine betaine/L-proline transport ATP binding subunit	TIGR01186	Transport and binding proteins	Amino acids, peptides and amines	EC:not available	GO:0005524 GO:0009898 GO:0015837 GO:0031263 GO:0043190	trusty	fig|82688.4.peg.713	Stress Response	Osmotic stress	Choline and Betaine Uptake and Betaine Biosynthesis	Osmotically activated L-carnitine/choline ABC transporter, ATP-binding protein OpuCA
L_nagelii_TMW11827_BSQ50_03660	choline ABC transporter permease	CytoplasmicMembrane	10	ABC_choXWV_perm: choline ABC transporter, permease protein	TIGR03416	TIGRmainrole:not available	TIGRsub1role:not available	EC:not available	GO:not available	trustless	fig|82688.4.peg.714	Stress Response	Osmotic stress	Choline and Betaine Uptake and Betaine Biosynthesis	Osmotically activated L-carnitine/choline ABC transporter, permease protein OpuCB
L_nagelii_TMW11827_BSQ50_03665	osmoprotectant ABC transporter substrate-binding protein	CytoplasmicMembrane	10	hypothetical protein	TIGR:not available	TIGRmainrole:not available	TIGRsub1role:not available	EC:not available	GO:not available	TIGRannotationquality:not available	fig|82688.4.peg.715	Stress Response	Osmotic stress	Choline and Betaine Uptake and Betaine Biosynthesis	Osmotically activated L-carnitine/choline ABC transporter, substrate-binding protein OpuCC
L_nagelii_TMW11827_BSQ50_03670	amino acid ABC transporter permease	CytoplasmicMembrane	10	ABC_choXWV_perm: choline ABC transporter, permease protein	TIGR03416	TIGRmainrole:not available	TIGRsub1role:not available	EC:not available	GO:not available	trustless	fig|82688.4.peg.716	Stress Response	Osmotic stress	Choline and Betaine Uptake and Betaine Biosynthesis	Osmotically activated L-carnitine/choline ABC transporter, permease protein OpuCD
L_nagelii_TMW11827_BSQ50_03675	asparagine synthase (glutamine-hydrolyzing)	Cytoplasmic	7.5	asn_synth_AEB: asparagine synthase (glutamine-hydrolyzing)	TIGR01536	Amino acid biosynthesis	Aspartate family	6.3.5.4	GO:0004066 GO:0006529	trusty	fig|82688.4.peg.717	Amino Acids and Derivatives	Glutamine, glutamate, aspartate, asparagine;ammonia assimilation	Glutamine, Glutamate, Aspartate and Asparagine Biosynthesis	Asparagine synthetase [glutamine-hydrolyzing] (EC 6.3.5.4)
L_nagelii_TMW11827_BSQ50_03680	magnesium-transporting ATPase	CytoplasmicMembrane	10	ATPase-IIA2_Ca: calcium-transporting P-type ATPase, PMR1-type	TIGR01522	TIGRmainrole:not available	TIGRsub1role:not available	3.6.3.8	GO:not available	trustless	fig|82688.4.peg.718
L_nagelii_TMW11827_BSQ50_03685	ABC transporter substrate-binding protein	CytoplasmicMembrane	9.68	TIGR00363: lipoprotein, YaeC family	TIGR00363	Cell envelope	Other	EC:not available	GO:not available	unclear	fig|82688.4.peg.719	Amino Acids and Derivatives	Lysine, threonine, methionine, and cysteine	Methionine Biosynthesis	Methionine ABC transporter substrate-binding protein
L_nagelii_TMW11827_BSQ50_03690	methionine ABC transporter ATP-binding protein	CytoplasmicMembrane	8.78	ABC_MetN: D-methionine ABC transporter, ATP-binding protein	TIGR02314	TIGRmainrole:not available	TIGRsub1role:not available	3.6.3.-	GO:0005524 GO:0009898 GO:0033232 GO:0048473 GO:0055052	trustless	fig|82688.4.peg.720	Amino Acids and Derivatives	Lysine, threonine, methionine, and cysteine	Methionine Biosynthesis	Methionine ABC transporter ATP-binding protein
L_nagelii_TMW11827_BSQ50_03695	methionine ABC transporter permease	CytoplasmicMembrane	10	PhnE: phosphonate ABC transporter, permease protein PhnE	TIGR01097	Transport and binding proteins	Anions	EC:not available	GO:0005887 GO:0015416 GO:0015716 GO:0055052	trustless	fig|82688.4.peg.721	Amino Acids and Derivatives	Lysine, threonine, methionine, and cysteine	Methionine Biosynthesis	Methionine ABC transporter permease protein
L_nagelii_TMW11827_BSQ50_03700	succinyl-diaminopimelate desuccinylase	Cytoplasmic	7.5	DapE-ArgE: peptidase, ArgE/DapE family	TIGR01910	Protein fate	Degradation of proteins, peptides, and glycopeptides	3.4.-.-	GO:0004222 GO:0006508	trusty	fig|82688.4.peg.722	Amino Acids and Derivatives	Arginine;urea cycle, polyamines	Arginine Biosynthesis extended	Acetylornithine deacetylase (EC 3.5.1.16)
L_nagelii_TMW11827_BSQ50_03705	peptide-methionine (R)-S-oxide reductase	Unknown	2.5	TIGR00357: methionine-R-sulfoxide reductase	TIGR00357	Cellular processes Protein fate	Adaptations to atypical conditions Protein modification and repair	1.8.4.-	GO:0000318 GO:0006979 GO:0030091	trusty	fig|82688.4.peg.723	Protein Metabolism	Protein processing and modification	Peptide methionine sulfoxide reductase	Peptide methionine sulfoxide reductase MsrB (EC 1.8.4.12)
L_nagelii_TMW11827_BSQ50_03710	phosphate--nucleotide phosphotransferase	Cytoplasmic	7.5	PPK2_rel_1: polyphosphate:nucleotide phosphotransferase, PPK2 family	TIGR03709	Central intermediary metabolism	Phosphorus compounds	2.7.4.-	GO:0005575 GO:0006797 GO:0016776	trusty	fig|82688.4.peg.724
L_nagelii_TMW11827_BSQ50_03715	cystathionine beta-lyase	Cytoplasmic	9.97	O_succ_thio_ly: O-succinylhomoserine (thiol)-lyase	TIGR02080	Amino acid biosynthesis	Aspartate family	2.5.1.48	GO:not available	trustless	fig|82688.4.peg.725	Amino Acids and Derivatives	Lysine, threonine, methionine, and cysteine	Methionine Biosynthesis	Cystathionine gamma-lyase (EC 4.4.1.1)
L_nagelii_TMW11827_BSQ50_03720	O-acetylhomoserine aminocarboxypropyltransferase	Cytoplasmic	9.97	OAH_OAS_sulfhy: O-acetylhomoserine aminocarboxypropyltransferase/cysteine synthase	TIGR01326	Amino acid biosynthesis	Aspartate family Serine family	EC:not available	GO:0003961 GO:0004124 GO:0009086 GO:0016765 GO:0019344 GO:0019413	trustless	fig|82688.4.peg.726	Amino Acids and Derivatives	Lysine, threonine, methionine, and cysteine	Methionine Biosynthesis	O-succinylhomoserine sulfhydrylase (EC 2.5.1.48)
L_nagelii_TMW11827_BSQ50_03725	hypothetical protein	Cytoplasmic	7.5	trpB: tryptophan synthase, beta subunit	TIGR00263	Amino acid biosynthesis	Aromatic amino acid family	4.2.1.20	GO:0000162 GO:0004834	unclear	fig|82688.4.peg.727	Amino Acids and Derivatives	Aromatic amino acids and derivatives	Chorismate: Intermediate for synthesis of Tryptophan, PAPA antibiotics, PABA, 3-hydroxyanthranilate and more.	Tryptophan synthase beta chain (EC 4.2.1.20)
L_nagelii_TMW11827_BSQ50_03730	tryptophan synthase subunit alpha	Unknown	2.5	trpA: tryptophan synthase, alpha subunit	TIGR00262	Amino acid biosynthesis	Aromatic amino acid family	4.2.1.20	GO:0000162 GO:0004834	trustless
L_nagelii_TMW11827_BSQ50_03735	aromatic compound catabolic protein	Unknown	2.5	unchar_dom_1: uncharacterized domain 1	TIGR00369	TIGRmainrole:not available	TIGRsub1role:not available	EC:not available	GO:not available	trusty	fig|82688.4.peg.730
L_nagelii_TMW11827_BSQ50_03740	1,4-dihydroxy-2-naphthoyl-CoA synthase	Cytoplasmic	7.5	menB: naphthoate synthase	TIGR01929	Biosynthesis of cofactors, prosthetic groups, and carriers	Menaquinone and ubiquinone	4.1.3.36	GO:0008935 GO:0009234	trusty	fig|82688.4.peg.731	Cofactors, Vitamins, Prosthetic Groups, Pigments	Quinone cofactors	Menaquinone and Phylloquinone Biosynthesis	Naphthoate synthase (EC 4.1.3.36)
L_nagelii_TMW11827_BSQ50_03745	o-succinylbenzoate--CoA ligase	Cytoplasmic	9.67	menE: O-succinylbenzoate-CoA ligase	TIGR01923	Biosynthesis of cofactors, prosthetic groups, and carriers	Menaquinone and ubiquinone	6.2.1.26	GO:0008756 GO:0009234	trusty	fig|82688.4.peg.732	Cofactors, Vitamins, Prosthetic Groups, Pigments	Quinone cofactors	Menaquinone and Phylloquinone Biosynthesis	O-succinylbenzoic acid--CoA ligase (EC 6.2.1.26)
L_nagelii_TMW11827_BSQ50_03750	hypothetical protein	Unknown	2.5	hypothetical protein	TIGR:not available	TIGRmainrole:not available	TIGRsub1role:not available	EC:not available	GO:not available	TIGRannotationquality:not available	fig|82688.4.peg.733
L_nagelii_TMW11827_BSQ50_03755	hypothetical protein	CytoplasmicMembrane	9.55	hypothetical protein	TIGR:not available	TIGRmainrole:not available	TIGRsub1role:not available	EC:not available	GO:not available	TIGRannotationquality:not available	fig|82688.4.peg.734
L_nagelii_TMW11827_BSQ50_03760	hydrolase	Unknown	2.5	KdgD: 5-dehydro-4-deoxyglucarate dehydratase	TIGR03249	TIGRmainrole:not available	TIGRsub1role:not available	4.2.1.41	GO:not available	trustless	fig|82688.4.peg.735
L_nagelii_TMW11827_BSQ50_03765	glutamine ABC transporter substrate-binding protein	CytoplasmicMembrane	10	3A0103s03R: lysine-arginine-ornithine-binding periplasmic protein	TIGR01096	Transport and binding proteins	Amino acids, peptides and amines	EC:not available	GO:not available	trustless	fig|82688.4.peg.736
L_nagelii_TMW11827_BSQ50_03770	peptide ABC transporter ATP-binding protein	CytoplasmicMembrane	9.96	ectoine_ehuA: ectoine/hydroxyectoine ABC transporter, ATP-binding protein EhuA	TIGR03005	TIGRmainrole:not available	TIGRsub1role:not available	EC:not available	GO:0005524 GO:0009898 GO:0033286 GO:0033288 GO:0033308 GO:0051470	trustless	fig|82688.4.peg.737
L_nagelii_TMW11827_BSQ50_03775	LysR family transcriptional regulator	Unknown	2.5	hypothetical protein	TIGR:not available	TIGRmainrole:not available	TIGRsub1role:not available	EC:not available	GO:not available	TIGRannotationquality:not available	fig|82688.4.peg.738
L_nagelii_TMW11827_BSQ50_03780	multidrug transporter subunit MdtG	CytoplasmicMembrane	10	2_A_01_02: multidrug resistance protein	TIGR00880	TIGRmainrole:not available	TIGRsub1role:not available	EC:not available	GO:not available	unclear	fig|82688.4.peg.739	Virulence, Disease and Defense	Resistance to antibiotics and toxic compounds	Multidrug Resistance Efflux Pumps	Multidrug-efflux transporter, major facilitator superfamily (MFS) (TC 2.A.1)
L_nagelii_TMW11827_BSQ50_03785	hypothetical protein	Unknown	2.5	hypothetical protein	TIGR:not available	TIGRmainrole:not available	TIGRsub1role:not available	EC:not available	GO:not available	TIGRannotationquality:not available	fig|82688.4.peg.740
L_nagelii_TMW11827_BSQ50_03790	histidine phosphatase family protein	Cytoplasmic	7.5	ribazole_cobC: alpha-ribazole phosphatase	TIGR03162	Biosynthesis of cofactors, prosthetic groups, and carriers	Heme, porphyrin, and cobalamin	3.1.3.73	GO:0009236 GO:0019175	trustless	fig|82688.4.peg.741	Miscellaneous	Miscellaneous - no subcategory	Phosphoglycerate mutase protein family	Phosphoglycerate mutase family
L_nagelii_TMW11827_BSQ50_03795	serine hydrolase	CytoplasmicMembrane	9.51	hypothetical protein	TIGR:not available	TIGRmainrole:not available	TIGRsub1role:not available	EC:not available	GO:not available	TIGRannotationquality:not available	fig|82688.4.peg.742	Virulence, Disease and Defense	Resistance to antibiotics and toxic compounds	Beta-lactamase	Beta-lactamase class C and other penicillin binding proteins
L_nagelii_TMW11827_BSQ50_03800	glutamine amidotransferase	Cytoplasmic	7.5	cobQ: cobyric acid synthase CobQ	TIGR00313	Biosynthesis of cofactors, prosthetic groups, and carriers	Heme, porphyrin, and cobalamin	6.3.5.10	GO:0005737 GO:0009236 GO:0051921	trustless	fig|82688.4.peg.743
L_nagelii_TMW11827_BSQ50_03805	UDP-N-acetylmuramyl peptide synthase	Unknown	2.5	murC: UDP-N-acetylmuramate--L-alanine ligase	TIGR01082	Cell envelope	Biosynthesis and degradation of murein sacculus and peptidoglycan	6.3.2.8	GO:0008763 GO:0009252	trustless	fig|82688.4.peg.744
L_nagelii_TMW11827_BSQ50_03810	thymidine kinase	Cytoplasmic	9.97	pepcterm_ATPase: putative secretion ATPase, PEP-CTERM locus subfamily	TIGR03015	Protein fate	Protein and peptide secretion and trafficking	EC:not available	GO:0009306 GO:0016887	trustless	fig|82688.4.peg.745	Nucleosides and Nucleotides	Pyrimidines	pyrimidine conversions	Thymidine kinase (EC 2.7.1.21)
L_nagelii_TMW11827_BSQ50_03815	peptide chain release factor 1	Cytoplasmic	9.97	prfA: peptide chain release factor 1	TIGR00019	Protein synthesis	Translation factors	EC:not available	GO:0003747 GO:0006415	trusty	fig|82688.4.peg.746	Protein Metabolism	Protein biosynthesis	Translation termination factors bacterial	Peptide chain release factor 1
L_nagelii_TMW11827_BSQ50_03820	protein-(glutamine-N5) methyltransferase, release factor-specific	CytoplasmicMembrane	8.16	RF_mod_PrmC: protein-(glutamine-N5) methyltransferase, release factor-specific	TIGR03534	Protein fate	Protein modification and repair	2.1.1.-	GO:0006412 GO:0008757 GO:0018364	trusty	fig|82688.4.peg.747	Protein Metabolism	Protein biosynthesis	Translation termination factors bacterial	Protein-N(5)-glutamine methyltransferase PrmC, methylates polypeptide chain release factors RF1 and RF2
L_nagelii_TMW11827_BSQ50_03825	threonylcarbamoyl-AMP synthase	CytoplasmicMembrane	9.55	TIGR00057: tRNA threonylcarbamoyl adenosine modification protein, Sua5/YciO/YrdC/YwlC family	TIGR00057	Protein synthesis	tRNA and rRNA base modification	EC:not available	GO:0006400	trusty	fig|82688.4.peg.748
L_nagelii_TMW11827_BSQ50_03830	uracil phosphoribosyltransferase	Cytoplasmic	7.5	upp: uracil phosphoribosyltransferase	TIGR01091	Purines, pyrimidines, nucleosides, and nucleotides	Salvage of nucleosides and nucleotides	2.4.2.9	GO:0004845 GO:0008655	trusty	fig|82688.4.peg.749	Nucleosides and Nucleotides	Pyrimidines	pyrimidine conversions	Uracil phosphoribosyltransferase (EC 2.4.2.9)
L_nagelii_TMW11827_BSQ50_03835	F0F1 ATP synthase subunit A	CytoplasmicMembrane	10	ATP_synt_6_or_A: ATP synthase F0, A subunit	TIGR01131	Energy metabolism	ATP-proton motive force interconversion	3.6.3.14	GO:0000276 GO:0015986 GO:0045263 GO:0045264 GO:0046933	trusty	fig|82688.4.peg.750
L_nagelii_TMW11827_BSQ50_03840	F0F1 ATP synthase subunit C	CytoplasmicMembrane	9.55	ATP_synt_c: ATP synthase F0, C subunit	TIGR01260	Energy metabolism	ATP-proton motive force interconversion	3.6.3.14	GO:0000276 GO:0015986 GO:0045263 GO:0045264 GO:0046933	trusty	fig|82688.4.peg.751
L_nagelii_TMW11827_BSQ50_03845	ATP synthase F0 subunit B	Cytoplasmic	7.5	ATP_synt_b: ATP synthase F0, B subunit	TIGR01144	Energy metabolism	ATP-proton motive force interconversion	3.6.3.14	GO:0000276 GO:0015986 GO:0045263 GO:0045264 GO:0046933	trusty	fig|82688.4.peg.752
L_nagelii_TMW11827_BSQ50_03850	F0F1 ATP synthase subunit delta	Cytoplasmic	9.95	ATP_synt_delta: ATP synthase F1, delta subunit	TIGR01145	Energy metabolism	ATP-proton motive force interconversion	3.6.3.14	GO:0000275 GO:0015986 GO:0045261 GO:0045262 GO:0046933	trusty	fig|82688.4.peg.753
L_nagelii_TMW11827_BSQ50_03855	F0F1 ATP synthase subunit alpha	Cytoplasmic	9.97	atpA: ATP synthase F1, alpha subunit	TIGR00962	Energy metabolism	ATP-proton motive force interconversion	3.6.3.14	GO:0000275 GO:0015986 GO:0045261 GO:0045262 GO:0046933	trusty	fig|82688.4.peg.754
L_nagelii_TMW11827_BSQ50_03860	F0F1 ATP synthase subunit gamma	Cytoplasmic	7.5	ATPsyn_F1gamma: ATP synthase F1, gamma subunit	TIGR01146	Energy metabolism	ATP-proton motive force interconversion	3.6.3.14	GO:0000275 GO:0015986 GO:0045261 GO:0045262 GO:0046933	trusty	fig|82688.4.peg.755
L_nagelii_TMW11827_BSQ50_03865	F0F1 ATP synthase subunit beta	CytoplasmicMembrane	8.78	atpD: ATP synthase F1, beta subunit	TIGR01039	Energy metabolism	ATP-proton motive force interconversion	3.6.3.14	GO:0000275 GO:0015986 GO:0045261 GO:0045262 GO:0046933	trusty	fig|82688.4.peg.756
L_nagelii_TMW11827_BSQ50_03870	F0F1 ATP synthase subunit epsilon	CytoplasmicMembrane	9.55	ATP_synt_epsi: ATP synthase F1, epsilon subunit	TIGR01216	Energy metabolism	ATP-proton motive force interconversion	3.6.3.14	GO:0000275 GO:0015986 GO:0045261 GO:0045262 GO:0046933	trusty	fig|82688.4.peg.757
L_nagelii_TMW11827_BSQ50_03875	hypothetical protein	CytoplasmicMembrane	9.55	int_mem_ywzB: conserved hypothetical integral membrane protein	TIGR02327	TIGRmainrole:not available	TIGRsub1role:not available	EC:not available	GO:not available	trusty
L_nagelii_TMW11827_BSQ50_03880	UDP-N-acetylglucosamine 1-carboxyvinyltransferase	Cytoplasmic	7.5	murA: UDP-N-acetylglucosamine 1-carboxyvinyltransferase	TIGR01072	Cell envelope	Biosynthesis and degradation of murein sacculus and peptidoglycan	2.5.1.7	GO:0008760 GO:0009252	trusty	fig|82688.4.peg.758	Cell Wall and Capsule	Cell Wall and Capsule - no subcategory	Peptidoglycan Biosynthesis	UDP-N-acetylglucosamine 1-carboxyvinyltransferase (EC 2.5.1.7)
L_nagelii_TMW11827_BSQ50_03885	rod shape-determining protein	Cytoplasmic	9.97	mreB: cell shape determining protein, MreB/Mrl family	TIGR00904	Cell envelope	Biosynthesis and degradation of murein sacculus and peptidoglycan	EC:not available	GO:0008360	trusty	fig|82688.4.peg.759	Cell Division and Cell Cycle	Cell Division and Cell Cycle - no subcategory	Bacterial Cytoskeleton	Rod shape-determining protein MreB
L_nagelii_TMW11827_BSQ50_03890	membrane protein insertion efficiency factor YidD	CytoplasmicMembrane	9.55	TIGR00278: putative membrane protein insertion efficiency factor	TIGR00278	Hypothetical proteins	Conserved	EC:not available	GO:not available	trusty	fig|82688.4.peg.760
L_nagelii_TMW11827_BSQ50_03895	hypothetical protein	Unknown	2.5	hypothetical protein	TIGR:not available	TIGRmainrole:not available	TIGRsub1role:not available	EC:not available	GO:not available	TIGRannotationquality:not available	fig|82688.4.peg.761
L_nagelii_TMW11827_BSQ50_03900	rod shape-determining protein RodA	CytoplasmicMembrane	10	rodA_shape: rod shape-determining protein RodA	TIGR02210	Cell envelope Cellular processes	Biosynthesis and degradation of murein sacculus and peptidoglycan Cell division	EC:not available	GO:0008360	trustless	fig|82688.4.peg.762	Cell Wall and Capsule	Cell Wall and Capsule - no subcategory	Peptidoglycan Biosynthesis	Rod shape-determining protein RodA
L_nagelii_TMW11827_BSQ50_03905	arsenate reductase	Cytoplasmic	7.5	arsC_related: transcriptional regulator, Spx/MgsR family	TIGR01617	Regulatory functions	DNA interactions	EC:not available	GO:not available	trusty	fig|82688.4.peg.763	Virulence, Disease and Defense	Resistance to antibiotics and toxic compounds	Arsenic resistance	Arsenate reductase (EC 1.20.4.1)
L_nagelii_TMW11827_BSQ50_03910	Fe-S cluster assembly ATPase SufC	Cytoplasmic	9.97	sufC: FeS assembly ATPase SufC	TIGR01978	Biosynthesis of cofactors, prosthetic groups, and carriers	Other	EC:not available	GO:0005524 GO:0016226	trusty	fig|82688.4.peg.765	Miscellaneous	Plant-Prokaryote DOE project	Iron-sulfur cluster assembly	Iron-sulfur cluster assembly ATPase protein SufC
L_nagelii_TMW11827_BSQ50_03915	Fe-S cluster assembly protein SufD	Cytoplasmic	7.5	sufD: FeS assembly protein SufD	TIGR01981	Biosynthesis of cofactors, prosthetic groups, and carriers	Other	EC:not available	GO:0005198 GO:0016226	trusty	fig|82688.4.peg.766	Miscellaneous	Plant-Prokaryote DOE project	Iron-sulfur cluster assembly	Iron-sulfur cluster assembly protein SufD
L_nagelii_TMW11827_BSQ50_03920	cysteine sulfinate desulfinase	Cytoplasmic	9.97	sufS: cysteine desulfurase, SufS family	TIGR01979	Biosynthesis of cofactors, prosthetic groups, and carriers	Other	EC:not available	GO:0016226 GO:0031071	trusty	fig|82688.4.peg.767	Miscellaneous	Plant-Prokaryote DOE project	Iron-sulfur cluster assembly	Cysteine desulfurase (EC 2.8.1.7), SufS subfamily
L_nagelii_TMW11827_BSQ50_03925	SUF system NifU family Fe-S cluster assembly protein	Cytoplasmic	7.5	SUF_scaf_2: SUF system FeS assembly protein, NifU family	TIGR01994	Biosynthesis of cofactors, prosthetic groups, and carriers	Other	EC:not available	GO:0005198 GO:0016226	trusty	fig|82688.4.peg.768	Miscellaneous	Plant-Prokaryote DOE project	Iron-sulfur cluster assembly	Putative iron-sulfur cluster assembly scaffold protein for SUF system, SufE2
L_nagelii_TMW11827_BSQ50_03930	Fe-S cluster assembly protein SufB	Cytoplasmic	7.5	sufB: FeS assembly protein SufB	TIGR01980	Biosynthesis of cofactors, prosthetic groups, and carriers	Other	EC:not available	GO:0005198 GO:0016226	trusty	fig|82688.4.peg.769	Miscellaneous	Plant-Prokaryote DOE project	Iron-sulfur cluster assembly	Iron-sulfur cluster assembly protein SufB
L_nagelii_TMW11827_BSQ50_03935	aryl-sulfate sulfotransferase	Unknown	3.33	hypothetical protein	TIGR:not available	TIGRmainrole:not available	TIGRsub1role:not available	EC:not available	GO:not available	TIGRannotationquality:not available	fig|82688.4.peg.770
L_nagelii_TMW11827_BSQ50_03940	hypothetical protein	Unknown	2.5	sel_bind_Methan: selenium-binding protein	TIGR03884	TIGRmainrole:not available	TIGRsub1role:not available	EC:not available	GO:not available	trustless	fig|82688.4.peg.771
L_nagelii_TMW11827_BSQ50_03945	hypothetical protein	Unknown	3.33	spore_YhcN_YlaJ: sporulation lipoprotein, YhcN/YlaJ family	TIGR02898	Cellular processes	Sporulation and germination	EC:not available	GO:0003674 GO:0030436	trustless	fig|82688.4.peg.772
L_nagelii_TMW11827_BSQ50_03950	hydroxyacid dehydrogenase	CytoplasmicMembrane	10	Mplasa_alph_rch: helix-rich protein	TIGR04523	TIGRmainrole:not available	TIGRsub1role:not available	EC:not available	GO:not available	trustless	fig|82688.4.peg.773	DNA Metabolism	DNA uptake, competence	Gram Positive Competence	DNA-entry nuclease (Competence-specific nuclease) (EC 3.1.30.-)
L_nagelii_TMW11827_BSQ50_03955	hypothetical protein	CytoplasmicMembrane	10	bact_immun_7tm: bacteriocin-associated integral membrane protein	TIGR01654	Cellular processes	Toxin production and resistance	EC:not available	GO:not available	trustless	fig|82688.4.peg.774
L_nagelii_TMW11827_BSQ50_03960	hypothetical protein	Unknown	2.5	spore_ysxE: spore coat protein YsxE	TIGR02904	Cellular processes	Sporulation and germination	EC:not available	GO:0003674 GO:0030436	trustless	fig|82688.4.peg.775
L_nagelii_TMW11827_BSQ50_03965	exopolyphosphatase	Cytoplasmic	9.64	exo_poly_only: exopolyphosphatase	TIGR03706	Central intermediary metabolism	Phosphorus compounds	3.6.1.11	GO:0000287 GO:0004309 GO:0006798	unclear	fig|82688.4.peg.776	Phosphorus Metabolism	Phosphorus Metabolism - no subcategory	Phosphate metabolism	Exopolyphosphatase (EC 3.6.1.11)
L_nagelii_TMW11827_BSQ50_03970	RNA degradosome polyphosphate kinase	CytoplasmicMembrane	8.78	poly_P_kin: polyphosphate kinase 1	TIGR03705	Central intermediary metabolism	Phosphorus compounds	2.7.4.1	GO:0006799 GO:0008976 GO:0009358	trusty	fig|82688.4.peg.777	Nucleosides and Nucleotides	Purines	Purine conversions	Polyphosphate kinase (EC 2.7.4.1)
L_nagelii_TMW11827_BSQ50_03975	exopolyphosphatase	Cytoplasmic	9.97	exo_poly_only: exopolyphosphatase	TIGR03706	Central intermediary metabolism	Phosphorus compounds	3.6.1.11	GO:0000287 GO:0004309 GO:0006798	trustless	fig|82688.4.peg.778	Phosphorus Metabolism	Phosphorus Metabolism - no subcategory	Phosphate metabolism	Exopolyphosphatase (EC 3.6.1.11)
L_nagelii_TMW11827_BSQ50_03980	D-alanine--D-alanine ligase A	Cytoplasmic	9.97	D_ala_D_alaTIGR: D-alanine--D-alanine ligase	TIGR01205	Cell envelope	Biosynthesis and degradation of murein sacculus and peptidoglycan	6.3.2.4	GO:0008716 GO:0009252	trusty	fig|82688.4.peg.779	Cell Wall and Capsule	Cell Wall and Capsule - no subcategory	Peptidoglycan Biosynthesis	D-alanine--D-alanine ligase (EC 6.3.2.4)
L_nagelii_TMW11827_BSQ50_03985	hypothetical protein	CytoplasmicMembrane	10	hypothetical protein	TIGR:not available	TIGRmainrole:not available	TIGRsub1role:not available	EC:not available	GO:not available	TIGRannotationquality:not available	fig|82688.4.peg.780
L_nagelii_TMW11827_BSQ50_03990	serine--tRNA ligase	Cytoplasmic	10	serS: serine--tRNA ligase	TIGR00414	Protein synthesis	tRNA aminoacylation	6.1.1.11	GO:0004828 GO:0005737 GO:0006434	trusty	fig|82688.4.peg.782	Protein Metabolism	Protein biosynthesis	tRNA aminoacylation, Ser	Seryl-tRNA synthetase (EC 6.1.1.11)
L_nagelii_TMW11827_BSQ50_03995	transcriptional regulator	CytoplasmicMembrane	10	PTS-IIBC-Tre: PTS system, trehalose-specific IIBC component	TIGR01992	TIGRmainrole:not available	TIGRsub1role:not available	2.7.1.69	GO:not available	trustless	fig|82688.4.peg.783
L_nagelii_TMW11827_BSQ50_04000	L-serine dehydratase, iron-sulfur-dependent subunit beta	Cytoplasmic	7.5	sda_beta: L-serine dehydratase, iron-sulfur-dependent, beta subunit	TIGR00719	Energy metabolism	Amino acids and amines Glycolysis/gluconeogenesis	4.3.1.17	GO:0003941 GO:0006094 GO:0006565	trusty	fig|82688.4.peg.784	Amino Acids and Derivatives	Alanine, serine, and glycine	Glycine and Serine Utilization	L-serine dehydratase, beta subunit (EC 4.3.1.17)
L_nagelii_TMW11827_BSQ50_04005	L-serine dehydratase, iron-sulfur-dependent subunit alpha	Unknown	2.5	sda_alpha: L-serine dehydratase, iron-sulfur-dependent, alpha subunit	TIGR00718	Energy metabolism	Amino acids and amines Glycolysis/gluconeogenesis	4.3.1.17	GO:0003941 GO:0006094 GO:0006565	trusty	fig|82688.4.peg.785	Amino Acids and Derivatives	Alanine, serine, and glycine	Glycine and Serine Utilization	L-serine dehydratase, alpha subunit (EC 4.3.1.17)
L_nagelii_TMW11827_BSQ50_04010	hypothetical protein	Cytoplasmic	7.5	NrdG2: anaerobic ribonucleoside-triphosphate reductase activating protein	TIGR02495	Protein fate Purines, pyrimidines, nucleosides, and nucleotides	2-Deoxyribonucleotide metabolism Protein modification and repair	1.97.-.-	GO:0009265 GO:0009391 GO:0051539	trustless	fig|82688.4.peg.786
L_nagelii_TMW11827_BSQ50_04015	universal stress protein UspA	Cytoplasmic	7.5	hypothetical protein	TIGR:not available	TIGRmainrole:not available	TIGRsub1role:not available	EC:not available	GO:not available	TIGRannotationquality:not available	fig|82688.4.peg.787
L_nagelii_TMW11827_BSQ50_04020	hypothetical protein	CytoplasmicMembrane	10	ATPase_P-type: HAD ATPase, P-type, family IC	TIGR01494	TIGRmainrole:not available	TIGRsub1role:not available	3.6.3.-	GO:not available	trustless	fig|82688.4.peg.788
L_nagelii_TMW11827_BSQ50_04030	recombinase RarA	Cytoplasmic	7.5	dnaX_nterm: DNA polymerase III, subunit gamma and tau	TIGR02397	DNA metabolism	DNA replication, recombination, and repair	2.7.7.7	GO:0003887 GO:0006260 GO:0009360	trustless	fig|82688.4.peg.790
L_nagelii_TMW11827_BSQ50_04035	hypothetical protein	Unknown	2.5	glu_cys_lig_rel: glutamate--cysteine ligase/glutathione synthase	TIGR01435	Biosynthesis of cofactors, prosthetic groups, and carriers	Glutathione and analogs	6.3.2.2	GO:0004357 GO:0004363 GO:0006750	trustless	fig|82688.4.peg.791	Stress Response	Oxidative stress	Glutathione: Biosynthesis and gamma-glutamyl cycle	Glutathione biosynthesis bifunctional protein gshF (EC 6.3.2.2)(EC 6.3.2.3)
L_nagelii_TMW11827_BSQ50_04040	methylenetetrahydrofolate reductase [NAD(P)H]	CytoplasmicMembrane	9.55	fadh2: methylenetetrahydrofolate reductase [NAD(P)H]	TIGR00676	Amino acid biosynthesis	Aspartate family	1.5.1.20	GO:0004489 GO:0009086	trusty	fig|82688.4.peg.792	Cofactors, Vitamins, Prosthetic Groups, Pigments	Folate and pterines	5-FCL-like protein	5,10-methylenetetrahydrofolate reductase (EC 1.5.1.20)
L_nagelii_TMW11827_BSQ50_04045	5-methyltetrahydropteroyltriglutamate-- homocysteine S-methyltransferase	Cytoplasmic	7.5	met_syn_B12ind: 5-methyltetrahydropteroyltriglutamate--homocysteine S-methyltransferase	TIGR01371	Amino acid biosynthesis	Aspartate family	2.1.1.14	GO:0003871 GO:0009086	trusty	fig|82688.4.peg.793	Amino Acids and Derivatives	Lysine, threonine, methionine, and cysteine	Methionine Biosynthesis	5-methyltetrahydropteroyltriglutamate--homocysteine methyltransferase (EC 2.1.1.14)
L_nagelii_TMW11827_BSQ50_04050	LysR family transcriptional regulator	Cytoplasmic	9.97	TF_pcaQ: pca operon transcription factor PcaQ	TIGR02424	Energy metabolism Regulatory functions	DNA interactions Other	EC:not available	GO:0016563 GO:0019619 GO:0045893	trustless	fig|82688.4.peg.794
L_nagelii_TMW11827_BSQ50_04055	30S ribosomal protein S4	Cytoplasmic	7.5	rpsD_bact: ribosomal protein uS4	TIGR01017	Protein synthesis	Ribosomal proteins: synthesis and modification	EC:not available	GO:0000314 GO:0003735 GO:0006412 GO:0022627	trusty	fig|82688.4.peg.795	Protein Metabolism	Protein biosynthesis	Ribosome SSU bacterial	SSU ribosomal protein S4p (S9e)
L_nagelii_TMW11827_BSQ50_04060	hypothetical protein	Unknown	2.5	nifA: Nif-specific regulatory protein	TIGR01817	Central intermediary metabolism Regulatory functions	DNA interactions Nitrogen fixation	EC:not available	GO:not available	trustless	fig|82688.4.peg.796
L_nagelii_TMW11827_BSQ50_04065	septation ring formation regulator EzrA	Cytoplasmic	7.94	SMC_prok_B: chromosome segregation protein SMC	TIGR02168	Cellular processes DNA metabolism	Cell division Chromosome-associated proteins	EC:not available	GO:0005524 GO:0007059 GO:0030261	trustless	fig|82688.4.peg.797	Cell Division and Cell Cycle	Cell Division and Cell Cycle - no subcategory	Control of cell elongation - division cycle in Bacilli	Septation ring formation regulator EzrA
L_nagelii_TMW11827_BSQ50_04070	aminotransferase V	Cytoplasmic	9.97	FeS_nifS: cysteine desulfurase NifS	TIGR03402	TIGRmainrole:not available	TIGRsub1role:not available	2.8.1.7	GO:not available	trustless	fig|82688.4.peg.798	Miscellaneous	Plant-Prokaryote DOE project	Iron-sulfur cluster assembly	Cysteine desulfurase (EC 2.8.1.7)
L_nagelii_TMW11827_BSQ50_04075	tRNA 4-thiouridine(8) synthase ThiI	Cytoplasmic	7.5	TIGR00342: tRNA sulfurtransferase ThiI	TIGR00342	Biosynthesis of cofactors, prosthetic groups, and carriers Protein synthesis	Thiamine tRNA and rRNA base modification	2.8.1.4	GO:0003824 GO:0006400 GO:0009228	trustless
L_nagelii_TMW11827_BSQ50_04080	valine--tRNA ligase	Cytoplasmic	9.97	valS: valine--tRNA ligase	TIGR00422	Protein synthesis	tRNA aminoacylation	6.1.1.9	GO:0004832 GO:0005737 GO:0006438	trusty	fig|82688.4.peg.802	Protein Metabolism	Protein biosynthesis	tRNA aminoacylation, Val	Valyl-tRNA synthetase (EC 6.1.1.9)
L_nagelii_TMW11827_BSQ50_04085	bifunctional folylpolyglutamate synthase/dihydrofolate synthase	Cytoplasmic	7.5	folC: bifunctional protein FolC	TIGR01499	Biosynthesis of cofactors, prosthetic groups, and carriers	Folic acid	6.3.2.-	GO:0004326 GO:0005737 GO:0006760 GO:0008841 GO:0046654	trusty	fig|82688.4.peg.803	Cofactors, Vitamins, Prosthetic Groups, Pigments	Folate and pterines	Folate Biosynthesis	Dihydrofolate synthase (EC 6.3.2.12)
L_nagelii_TMW11827_BSQ50_04090	HAD family hydrolase	Cytoplasmic	7.5	PGMB-YQAB-SF: beta-phosphoglucomutase family hydrolase	TIGR02009	TIGRmainrole:not available	TIGRsub1role:not available	EC:not available	GO:not available	trustless	fig|82688.4.peg.804
L_nagelii_TMW11827_BSQ50_04095	DNA repair protein	Unknown	2.5	radc: DNA repair protein RadC	TIGR00608	DNA metabolism	DNA replication, recombination, and repair	EC:not available	GO:0006281	trusty	fig|82688.4.peg.805	DNA Metabolism	DNA repair	DNA repair, bacterial	DNA repair protein RadC
L_nagelii_TMW11827_BSQ50_04100	rod shape-determining protein	Cytoplasmic	9.97	mreB: cell shape determining protein, MreB/Mrl family	TIGR00904	Cell envelope	Biosynthesis and degradation of murein sacculus and peptidoglycan	EC:not available	GO:0008360	trusty	fig|82688.4.peg.806	Cell Division and Cell Cycle	Cell Division and Cell Cycle - no subcategory	Bacterial Cytoskeleton	Rod shape-determining protein MreB
L_nagelii_TMW11827_BSQ50_04105	rod shape-determining protein MreC	CytoplasmicMembrane	9.87	mreC: rod shape-determining protein MreC	TIGR00219	Cell envelope	Biosynthesis and degradation of murein sacculus and peptidoglycan	EC:not available	GO:0008360	trusty	fig|82688.4.peg.807	Cell Division and Cell Cycle	Cell Division and Cell Cycle - no subcategory	Bacterial Cytoskeleton	Rod shape-determining protein MreC
L_nagelii_TMW11827_BSQ50_04110	rod shape-determining protein MreD	CytoplasmicMembrane	10	shape_MreD: rod shape-determining protein MreD	TIGR03426	Cell envelope	Biosynthesis and degradation of murein sacculus and peptidoglycan	EC:not available	GO:0003674 GO:0008360	trusty	fig|82688.4.peg.808	Cell Division and Cell Cycle	Cell Division and Cell Cycle - no subcategory	Bacterial Cytoskeleton	Rod shape-determining protein MreD
L_nagelii_TMW11827_BSQ50_04115	cell division inhibitor	Cytoplasmic	7.5	minC: septum site-determining protein MinC	TIGR01222	Cellular processes	Cell division	EC:not available	GO:0000918 GO:0004857	trustless	fig|82688.4.peg.809	Cell Division and Cell Cycle	Cell Division and Cell Cycle - no subcategory	Bacterial Cytoskeleton	Septum site-determining protein MinC
L_nagelii_TMW11827_BSQ50_04120	septum site-determining protein MinD	CytoplasmicMembrane	9.96	minD_bact: septum site-determining protein MinD	TIGR01968	Cellular processes	Cell division	EC:not available	GO:0000918 GO:0016887	trusty	fig|82688.4.peg.810	Cell Division and Cell Cycle	Cell Division and Cell Cycle - no subcategory	Bacterial Cytoskeleton	Septum site-determining protein MinD
L_nagelii_TMW11827_BSQ50_04125	amino acid ABC transporter permease	CytoplasmicMembrane	10	ectoine_ehuD: ectoine/hydroxyectoine ABC transporter, permease protein EhuD	TIGR03003	TIGRmainrole:not available	TIGRsub1role:not available	EC:not available	GO:0005887 GO:0033286 GO:0033288 GO:0033308 GO:0051470	trustless	fig|82688.4.peg.811
L_nagelii_TMW11827_BSQ50_04130	polar amino acid ABC transporter ATP-binding protein	CytoplasmicMembrane	8.78	PhnT2: putative 2-aminoethylphosphonate ABC transporter, ATP-binding protein	TIGR03265	Transport and binding proteins	Amino acids, peptides and amines	EC:not available	GO:0005524 GO:0009898 GO:0033223 GO:0033225 GO:0055052	trustless	fig|82688.4.peg.812
L_nagelii_TMW11827_BSQ50_04135	amino acid ABC transporter substrate-binding protein	Unknown	3.33	3A0103s03R: lysine-arginine-ornithine-binding periplasmic protein	TIGR01096	Transport and binding proteins	Amino acids, peptides and amines	EC:not available	GO:not available	trustless	fig|82688.4.peg.813
L_nagelii_TMW11827_BSQ50_04140	cardiolipin synthase	CytoplasmicMembrane	9.51	bac_cardiolipin: cardiolipin synthase	TIGR04265	TIGRmainrole:not available	TIGRsub1role:not available	2.7.8.-	GO:0008808 GO:0032049	trusty	fig|82688.4.peg.814	Fatty Acids, Lipids, and Isoprenoids	Phospholipids	Cardiolipin synthesis	Cardiolipin synthetase (EC 2.7.8.-)
L_nagelii_TMW11827_BSQ50_04145	alpha/beta hydrolase	CytoplasmicMembrane	9.87	/NonD: hydrolase CocE/NonD family protein	TIGR00976	Unknown function	Enzymes of unknown specificity	EC:not available	GO:0008152 GO:0016787	trustless	fig|82688.4.peg.815
L_nagelii_TMW11827_BSQ50_04150	hypothetical protein	Unknown	2.5	hypothetical protein	TIGR:not available	TIGRmainrole:not available	TIGRsub1role:not available	EC:not available	GO:not available	TIGRannotationquality:not available	fig|82688.4.peg.816
L_nagelii_TMW11827_BSQ50_04155	hypothetical protein	Unknown	2.5	hypothetical protein	TIGR:not available	TIGRmainrole:not available	TIGRsub1role:not available	EC:not available	GO:not available	TIGRannotationquality:not available	fig|82688.4.peg.817
L_nagelii_TMW11827_BSQ50_04160	dipeptidase	Cytoplasmic	7.5	hypothetical protein	TIGR:not available	TIGRmainrole:not available	TIGRsub1role:not available	EC:not available	GO:not available	TIGRannotationquality:not available	fig|82688.4.peg.818
L_nagelii_TMW11827_BSQ50_04165	4-oxalocrotonate tautomerase	Cytoplasmic	7.5	taut: 4-oxalocrotonate tautomerase family enzyme	TIGR00013	Energy metabolism	Other	5.3.2.-	GO:0006725 GO:0016862	unclear	fig|82688.4.peg.819
L_nagelii_TMW11827_BSQ50_04170	diaminopimelate decarboxylase	Cytoplasmic	7.5	lysA: diaminopimelate decarboxylase	TIGR01048	Amino acid biosynthesis	Aspartate family	4.1.1.20	GO:0008836 GO:0009089	trusty	fig|82688.4.peg.820	Amino Acids and Derivatives	Lysine, threonine, methionine, and cysteine	Lysine Biosynthesis DAP Pathway, GJO scratch	Diaminopimelate decarboxylase (EC 4.1.1.20)
L_nagelii_TMW11827_BSQ50_04175	HAD family hydrolase	Cytoplasmic	7.5	Cof-subfamily: Cof-like hydrolase	TIGR00099	Unknown function	Enzymes of unknown specificity	EC:not available	GO:0008152 GO:0016787	trusty	fig|82688.4.peg.821
L_nagelii_TMW11827_BSQ50_04180	S9 family serine peptidase	Cytoplasmic	7.5	esterase_phb: esterase, PHB depolymerase family	TIGR01840	Fatty acid and phospholipid metabolism	Degradation	3.1.1.-	GO:not available	trustless	fig|82688.4.peg.822
L_nagelii_TMW11827_BSQ50_04185	DNA methyltransferase	Cytoplasmic	7.5	SUF_assoc: FeS assembly SUF system protein	TIGR02945	Biosynthesis of cofactors, prosthetic groups, and carriers	Other	EC:not available	GO:0003674 GO:0016226	trustless	fig|82688.4.peg.823	Miscellaneous	Plant-Prokaryote DOE project	Iron-sulfur cluster assembly	PaaD-like protein (DUF59) involved in Fe-S cluster assembly
L_nagelii_TMW11827_BSQ50_04190	hypothetical protein	CytoplasmicMembrane	10	mollicut_2TM: small integral membrane protein	TIGR04570	Unknown function	General	EC:not available	GO:0003674 GO:0008150	trustless	fig|82688.4.peg.824
L_nagelii_TMW11827_BSQ50_04195	RNA methyltransferase	Cytoplasmic	7.5	nop2p: NOL1/NOP2/sun family putative RNA methylase	TIGR00446	Protein synthesis	tRNA and rRNA base modification	2.1.1.-	GO:not available	unclear	fig|82688.4.peg.825
L_nagelii_TMW11827_BSQ50_04200	MFS transporter	CytoplasmicMembrane	10	2A0111: oxalate/formate antiporter family transporter	TIGR00890	Transport and binding proteins	Carbohydrates, organic alcohols, and acids	EC:not available	GO:not available	trustless	fig|82688.4.peg.826
L_nagelii_TMW11827_BSQ50_04205	type 2 isopentenyl-diphosphate Delta-isomerase	Cytoplasmic	9.97	IPP_isom_2: isopentenyl-diphosphate delta-isomerase, type 2	TIGR02151	Biosynthesis of cofactors, prosthetic groups, and carriers	Other	5.3.3.2	GO:0004452 GO:0008299	trusty	fig|82688.4.peg.827	Fatty Acids, Lipids, and Isoprenoids	Isoprenoids	Isoprenoid Biosynthesis	Isopentenyl-diphosphate delta-isomerase, FMN-dependent (EC 5.3.3.2)
L_nagelii_TMW11827_BSQ50_04210	phosphomevalonate kinase	Unknown	2.5	Pmev_kin_Gr_pos: phosphomevalonate kinase	TIGR01220	Central intermediary metabolism	Other	2.7.4.2	GO:0004631 GO:0016126 GO:0019287	trusty	fig|82688.4.peg.828	Fatty Acids, Lipids, and Isoprenoids	Isoprenoids	Mevalonate Branch of Isoprenoid Biosynthesis	Phosphomevalonate kinase (EC 2.7.4.2)
L_nagelii_TMW11827_BSQ50_04215	diphosphomevalonate decarboxylase	Unknown	2.5	mevDPdecarb: diphosphomevalonate decarboxylase	TIGR01240	Central intermediary metabolism	Other	4.1.1.33	GO:0004163 GO:0019287	trusty	fig|82688.4.peg.829	Fatty Acids, Lipids, and Isoprenoids	Isoprenoids	Mevalonate Branch of Isoprenoid Biosynthesis	Diphosphomevalonate decarboxylase (EC 4.1.1.33)
L_nagelii_TMW11827_BSQ50_04220	mevalonate kinase	Unknown	2.5	mevalon_kin: mevalonate kinase	TIGR00549	Central intermediary metabolism	Other	2.7.1.36	GO:0004496 GO:0016126 GO:0019287	trusty	fig|82688.4.peg.830	Fatty Acids, Lipids, and Isoprenoids	Isoprenoids	Mevalonate Branch of Isoprenoid Biosynthesis	Mevalonate kinase (EC 2.7.1.36)
L_nagelii_TMW11827_BSQ50_04225	hypothetical protein	Cytoplasmic	9.64	dinG_rel: putative DnaQ family exonuclease/DinG family helicase	TIGR01407	DNA metabolism	DNA replication, recombination, and repair	EC:not available	GO:0004527 GO:0008026	trusty	fig|82688.4.peg.831	DNA Metabolism	DNA repair	DNA repair, bacterial DinG and relatives	DinG family ATP-dependent helicase YoaA
L_nagelii_TMW11827_BSQ50_04230	hypothetical protein	CytoplasmicMembrane	9.55	hypothetical protein	TIGR:not available	TIGRmainrole:not available	TIGRsub1role:not available	EC:not available	GO:not available	TIGRannotationquality:not available	fig|82688.4.peg.832
L_nagelii_TMW11827_BSQ50_04235	aspartate aminotransferase	CytoplasmicMembrane	9.55	DapC_direct: LL-diaminopimelate aminotransferase	TIGR03540	TIGRmainrole:not available	TIGRsub1role:not available	2.6.1.83	GO:not available	trustless	fig|82688.4.peg.833	Amino Acids and Derivatives	Glutamine, glutamate, aspartate, asparagine;ammonia assimilation	Glutamine, Glutamate, Aspartate and Asparagine Biosynthesis	Aspartate aminotransferase (EC 2.6.1.1)
L_nagelii_TMW11827_BSQ50_04240	asparagine--tRNA ligase	Cytoplasmic	10	asnS: asparagine--tRNA ligase	TIGR00457	Protein synthesis	tRNA aminoacylation	6.1.1.22	GO:0004816 GO:0006421	trusty	fig|82688.4.peg.834	Protein Metabolism	Protein biosynthesis	tRNA aminoacylation, Asp and Asn	Asparaginyl-tRNA synthetase (EC 6.1.1.22)
L_nagelii_TMW11827_BSQ50_04245	DNA replication protein DnaD	Cytoplasmic	7.5	DnaD_dom: DnaD domain protein	TIGR01446	DNA metabolism Mobile and extrachromosomal element functions	DNA replication, recombination, and repair Prophage functions	EC:not available	GO:0006269	trusty	fig|82688.4.peg.835	Cell Division and Cell Cycle	Cell Division and Cell Cycle - no subcategory	Control of cell elongation - division cycle in Bacilli	Chromosome replication initiation protein DnaD
L_nagelii_TMW11827_BSQ50_04250	endonuclease III	CytoplasmicMembrane	8.16	nth: endonuclease III	TIGR01083	DNA metabolism	DNA replication, recombination, and repair	4.2.99.18	GO:0003906 GO:0006281	trusty	fig|82688.4.peg.836	Cell Division and Cell Cycle	Cell Division and Cell Cycle - no subcategory	Control of cell elongation - division cycle in Bacilli	Endonuclease III (EC 4.2.99.18)
L_nagelii_TMW11827_BSQ50_04255	carboxypeptidase	CytoplasmicMembrane	8.77	PBP_1a_fam: penicillin-binding protein, 1A family	TIGR02074	Cell envelope	Biosynthesis and degradation of murein sacculus and peptidoglycan	EC:not available	GO:not available	trusty	fig|82688.4.peg.837	Cell Wall and Capsule	Cell Wall and Capsule - no subcategory	Peptidoglycan Biosynthesis	Multimodular transpeptidase-transglycosylase (EC 2.4.1.129) (EC 3.4.-.-)
L_nagelii_TMW11827_BSQ50_04260	Holliday junction resolvase RecU	Unknown	2.5	recU: recombination protein U	TIGR00648	DNA metabolism	DNA replication, recombination, and repair	3.1.-.-	GO:0006281 GO:0006310	trusty	fig|82688.4.peg.838	Cell Division and Cell Cycle	Cell Division and Cell Cycle - no subcategory	Control of cell elongation - division cycle in Bacilli	RecU Holliday junction resolvase
L_nagelii_TMW11827_BSQ50_04265	hypothetical protein	Cytoplasmic	7.5	hypothetical protein	TIGR:not available	TIGRmainrole:not available	TIGRsub1role:not available	EC:not available	GO:not available	TIGRannotationquality:not available	fig|82688.4.peg.839	Cell Division and Cell Cycle	Cell Division and Cell Cycle - no subcategory	Control of cell elongation - division cycle in Bacilli	FIG005686: hypothetical protein
L_nagelii_TMW11827_BSQ50_04270	cell division protein GpsB	Cytoplasmic	7.5	DivI1A_domain: DivIVA domain	TIGR03544	TIGRmainrole:not available	TIGRsub1role:not available	EC:not available	GO:not available	trusty	fig|82688.4.peg.840	Cell Division and Cell Cycle	Cell Division and Cell Cycle - no subcategory	Control of cell elongation - division cycle in Bacilli	Cell division protein GpsB, coordinates the switch between cylindrical and septal cell wall synthesis by re-localization of PBP1
L_nagelii_TMW11827_BSQ50_04280	RNA methyltransferase	Cytoplasmic	7.5	TIGR01177: putative methyltransferase, TIGR01177 family	TIGR01177	Hypothetical proteins	Conserved	EC:not available	GO:not available	trustless	fig|82688.4.peg.841	Cell Division and Cell Cycle	Cell Division and Cell Cycle - no subcategory	Control of cell elongation - division cycle in Bacilli	FIG001721: Predicted N6-adenine-specific DNA methylase
L_nagelii_TMW11827_BSQ50_04285	pore-forming protein	CytoplasmicMembrane	9.55	hypothetical protein	TIGR:not available	TIGRmainrole:not available	TIGRsub1role:not available	EC:not available	GO:not available	TIGRannotationquality:not available	fig|82688.4.peg.842
L_nagelii_TMW11827_BSQ50_04290	formate--tetrahydrofolate ligase	Cytoplasmic	7.5	pepcterm_TyrKin: exopolysaccharide/PEP-CTERM locus tyrosine autokinase	TIGR03018	TIGRmainrole:not available	TIGRsub1role:not available	2.7.10.2	GO:not available	trustless	fig|82688.4.peg.843	Cofactors, Vitamins, Prosthetic Groups, Pigments	Folate and pterines	5-FCL-like protein	Formate--tetrahydrofolate ligase (EC 6.3.4.3)
L_nagelii_TMW11827_BSQ50_04295	signal peptidase II	CytoplasmicMembrane	10	lspA: signal peptidase II	TIGR00077	Protein fate	Protein and peptide secretion and trafficking	3.4.23.36	GO:0005887 GO:0006508 GO:0009005 GO:0009306	trusty	fig|82688.4.peg.844	Protein Metabolism	Protein processing and modification	Lipoprotein Biosynthesis	Lipoprotein signal peptidase (EC 3.4.23.36)
L_nagelii_TMW11827_BSQ50_04300	pseudouridine synthase	Cytoplasmic	9.97	rluA_subfam: pseudouridine synthase, RluA family	TIGR00005	Protein synthesis	tRNA and rRNA base modification	5.4.99.-	GO:0001522 GO:0009451 GO:0009982	trusty	fig|82688.4.peg.845	RNA Metabolism	RNA processing and modification	RNA pseudouridine syntheses	Ribosomal large subunit pseudouridine synthase D (EC 4.2.1.70)
L_nagelii_TMW11827_BSQ50_04305	bifunctional pyr operon transcriptional regulator/uracil phosphoribosyltransferase	Cytoplasmic	7.5	HGPRTase: hypoxanthine phosphoribosyltransferase	TIGR01203	Purines, pyrimidines, nucleosides, and nucleotides	Salvage of nucleosides and nucleotides	2.4.2.8	GO:0004422 GO:0006166	trustless	fig|82688.4.peg.846	Nucleosides and Nucleotides	Pyrimidines	pyrimidine conversions	Uracil phosphoribosyltransferase (EC 2.4.2.9)
L_nagelii_TMW11827_BSQ50_04310	uracil permease	CytoplasmicMembrane	10	ncs2: uracil-xanthine permease	TIGR00801	Transport and binding proteins	Nucleosides, purines and pyrimidines	EC:not available	GO:0015205 GO:0015851 GO:0016021	trusty	fig|82688.4.peg.847	Nucleosides and Nucleotides	Pyrimidines	De Novo Pyrimidine Synthesis	Uracil permease
L_nagelii_TMW11827_BSQ50_04315	aspartate carbamoyltransferase	Cytoplasmic	9.67	asp_carb_tr: aspartate carbamoyltransferase	TIGR00670	Purines, pyrimidines, nucleosides, and nucleotides	Pyrimidine ribonucleotide biosynthesis	2.1.3.2	GO:0004070 GO:0009220	trusty	fig|82688.4.peg.848	Nucleosides and Nucleotides	Pyrimidines	De Novo Pyrimidine Synthesis	Aspartate carbamoyltransferase (EC 2.1.3.2)
L_nagelii_TMW11827_BSQ50_04320	dihydroorotase	Unknown	2.5	pyrC_multi: dihydroorotase, multifunctional complex type	TIGR00857	Purines, pyrimidines, nucleosides, and nucleotides	Pyrimidine ribonucleotide biosynthesis	3.5.2.3	GO:0004151 GO:0009220	trusty	fig|82688.4.peg.849	Nucleosides and Nucleotides	Pyrimidines	De Novo Pyrimidine Synthesis	Dihydroorotase (EC 3.5.2.3)
L_nagelii_TMW11827_BSQ50_04325	carbamoyl phosphate synthase small subunit	Unknown	2.5	CPSaseIIsmall: carbamoyl-phosphate synthase, small subunit	TIGR01368	Purines, pyrimidines, nucleosides, and nucleotides	Pyrimidine ribonucleotide biosynthesis	6.3.5.5	GO:0004088 GO:0005951 GO:0009220	trusty	fig|82688.4.peg.850	Nucleosides and Nucleotides	Pyrimidines	De Novo Pyrimidine Synthesis	Carbamoyl-phosphate synthase small chain (EC 6.3.5.5)
L_nagelii_TMW11827_BSQ50_04330	carbamoyl phosphate synthase large subunit	Cytoplasmic	9.97	CPSaseII_lrg: carbamoyl-phosphate synthase, large subunit	TIGR01369	Purines, pyrimidines, nucleosides, and nucleotides	Pyrimidine ribonucleotide biosynthesis	6.3.5.5	GO:0004088 GO:0005951 GO:0009220	trusty	fig|82688.4.peg.851	Nucleosides and Nucleotides	Pyrimidines	De Novo Pyrimidine Synthesis	Carbamoyl-phosphate synthase large chain (EC 6.3.5.5)
L_nagelii_TMW11827_BSQ50_04335	hypothetical protein	Cytoplasmic	9.64	sulfite_red_B: sulfite reductase, subunit B	TIGR02911	Central intermediary metabolism	Sulfur metabolism	1.8.-.-	GO:0006790 GO:0009055 GO:0016002	trustless	fig|82688.4.peg.852	Nucleosides and Nucleotides	Pyrimidines	De Novo Pyrimidine Synthesis	Dihydroorotate dehydrogenase electron transfer subunit (EC 1.3.3.1)
L_nagelii_TMW11827_BSQ50_04340	dihydroorotate dehydrogenase B catalytic subunit	Cytoplasmic	9.97	pyrD_sub1_fam: dihydroorotate dehydrogenase family protein	TIGR01037	TIGRmainrole:not available	TIGRsub1role:not available	1.3.-.-	GO:not available	trusty	fig|82688.4.peg.853	Nucleosides and Nucleotides	Pyrimidines	De Novo Pyrimidine Synthesis	Dihydroorotate dehydrogenase, catalytic subunit (EC 1.3.3.1)
L_nagelii_TMW11827_BSQ50_04345	orotidine 5'-phosphate decarboxylase	Cytoplasmic	7.5	pyrF: orotidine 5'-phosphate decarboxylase	TIGR01740	Purines, pyrimidines, nucleosides, and nucleotides	Pyrimidine ribonucleotide biosynthesis	4.1.1.23	GO:0004590 GO:0009220	trusty	fig|82688.4.peg.854	Nucleosides and Nucleotides	Pyrimidines	De Novo Pyrimidine Synthesis	Orotidine 5'-phosphate decarboxylase (EC 4.1.1.23)
L_nagelii_TMW11827_BSQ50_04350	orotate phosphoribosyltransferase	Cytoplasmic	7.5	pyrE: orotate phosphoribosyltransferase	TIGR00336	Purines, pyrimidines, nucleosides, and nucleotides	Pyrimidine ribonucleotide biosynthesis	2.4.2.10	GO:0004588 GO:0009220	trusty	fig|82688.4.peg.855	Nucleosides and Nucleotides	Pyrimidines	De Novo Pyrimidine Synthesis	Orotate phosphoribosyltransferase (EC 2.4.2.10)
L_nagelii_TMW11827_BSQ50_04355	hypothetical protein	Unknown	7.21	hypothetical protein	TIGR:not available	TIGRmainrole:not available	TIGRsub1role:not available	EC:not available	GO:not available	TIGRannotationquality:not available	fig|82688.4.peg.856
L_nagelii_TMW11827_BSQ50_04360	hypothetical protein	Cytoplasmic	7.5	HpaR: homoprotocatechuate degradation operon regulator, HpaR	TIGR02337	TIGRmainrole:not available	TIGRsub1role:not available	EC:not available	GO:not available	trustless	fig|82688.4.peg.857
L_nagelii_TMW11827_BSQ50_04365	hypothetical protein	CytoplasmicMembrane	10	hypothetical protein	TIGR:not available	TIGRmainrole:not available	TIGRsub1role:not available	EC:not available	GO:not available	TIGRannotationquality:not available	fig|82688.4.peg.858
L_nagelii_TMW11827_BSQ50_04370	protein tyrosine phosphatase	Cytoplasmic	7.5	hypothetical protein	TIGR:not available	TIGRmainrole:not available	TIGRsub1role:not available	EC:not available	GO:not available	TIGRannotationquality:not available	fig|82688.4.peg.859
L_nagelii_TMW11827_BSQ50_04375	3-deoxy-8-phosphooctulonate synthase	Cytoplasmic	9.67	KDO8P_synth: 3-deoxy-8-phosphooctulonate synthase	TIGR01362	Cell envelope	Biosynthesis and degradation of surface polysaccharides and lipopolysaccharides	2.5.1.55	GO:0008676 GO:0019294	trusty	fig|82688.4.peg.860
L_nagelii_TMW11827_BSQ50_04380	sugar phosphate isomerase	Unknown	2.5	kpsF: sugar isomerase, KpsF/GutQ family	TIGR00393	Energy metabolism	Sugars	EC:not available	GO:0005975 GO:0016853	trusty	fig|82688.4.peg.861
L_nagelii_TMW11827_BSQ50_04385	IS200/IS605 family transposase	Cytoplasmic	7.5	hypothetical protein	TIGR:not available	TIGRmainrole:not available	TIGRsub1role:not available	EC:not available	GO:not available	TIGRannotationquality:not available
L_nagelii_TMW11827_BSQ50_04390	formate C-acetyltransferase	Cytoplasmic	9.67	pyr_form_ly_1: formate acetyltransferase	TIGR01255	Energy metabolism	Fermentation	2.3.1.54	GO:0005737 GO:0006113 GO:0008861 GO:0015942	trusty	fig|82688.4.peg.863	Carbohydrates	Fermentation	Butanol Biosynthesis	Pyruvate formate-lyase (EC 2.3.1.54)
L_nagelii_TMW11827_BSQ50_04395	pyruvate formate-lyase 1-activating enzyme	Cytoplasmic	9.97	PFLA: pyruvate formate-lyase 1-activating enzyme	TIGR02493	Energy metabolism Protein fate	Anaerobic Protein modification and repair	1.97.1.4	GO:0018307 GO:0043365	trusty	fig|82688.4.peg.864	Carbohydrates	Fermentation	Fermentations: Mixed acid	Pyruvate formate-lyase activating enzyme (EC 1.97.1.4)
L_nagelii_TMW11827_BSQ50_04400	haloacid dehalogenase	CytoplasmicMembrane	10	ATPase-IIA2_Ca: calcium-transporting P-type ATPase, PMR1-type	TIGR01522	TIGRmainrole:not available	TIGRsub1role:not available	3.6.3.8	GO:not available	trustless	fig|82688.4.peg.865
L_nagelii_TMW11827_BSQ50_04405	hypothetical protein	Cytoplasmic	9.97	aspA: aspartate ammonia-lyase	TIGR00839	Energy metabolism	Amino acids and amines	4.3.1.1	GO:0006520 GO:0008797	trustless	fig|82688.4.peg.866	Amino Acids and Derivatives	Glutamine, glutamate, aspartate, asparagine;ammonia assimilation	Glutamine, Glutamate, Aspartate and Asparagine Biosynthesis	Aspartate ammonia-lyase (EC 4.3.1.1)
L_nagelii_TMW11827_BSQ50_04410	LysR family transcriptional regulator	Cytoplasmic	9.67	phn_lysR: aminoethylphosphonate catabolism associated LysR family transcriptional regulator	TIGR03339	Regulatory functions	DNA interactions	EC:not available	GO:0003700 GO:0006355	trustless	fig|82688.4.peg.867
L_nagelii_TMW11827_BSQ50_04415	manganese-dependent inorganic pyrophosphatase	Cytoplasmic	9.97	hypothetical protein	TIGR:not available	TIGRmainrole:not available	TIGRsub1role:not available	EC:not available	GO:not available	TIGRannotationquality:not available	fig|82688.4.peg.868	Phosphorus Metabolism	Phosphorus Metabolism - no subcategory	Phosphate metabolism	Manganese-dependent inorganic pyrophosphatase (EC 3.6.1.1)
L_nagelii_TMW11827_BSQ50_04420	alkaline phosphatase	Cytoplasmic	7.5	trehalos_R_Bsub: trehalose operon repressor	TIGR02404	Regulatory functions	DNA interactions	EC:not available	GO:0006355 GO:0016566	trustless	fig|82688.4.peg.869
L_nagelii_TMW11827_BSQ50_04425	ASCH protein	CytoplasmicMembrane	9.55	hypothetical protein	TIGR:not available	TIGRmainrole:not available	TIGRsub1role:not available	EC:not available	GO:not available	TIGRannotationquality:not available	fig|82688.4.peg.871
L_nagelii_TMW11827_BSQ50_04430	BioY family transporter	CytoplasmicMembrane	10	hypothetical protein	TIGR:not available	TIGRmainrole:not available	TIGRsub1role:not available	EC:not available	GO:not available	TIGRannotationquality:not available	fig|82688.4.peg.872	Cofactors, Vitamins, Prosthetic Groups, Pigments	Biotin	Biotin biosynthesis	Substrate-specific component BioY of biotin ECF transporter
L_nagelii_TMW11827_BSQ50_04435	aromatic amino acid aminotransferase	Cytoplasmic	7.5	DapC_direct: LL-diaminopimelate aminotransferase	TIGR03540	TIGRmainrole:not available	TIGRsub1role:not available	2.6.1.83	GO:not available	trustless	fig|82688.4.peg.873	Amino Acids and Derivatives	Glutamine, glutamate, aspartate, asparagine;ammonia assimilation	Glutamine, Glutamate, Aspartate and Asparagine Biosynthesis	Aspartate aminotransferase (EC 2.6.1.1)
L_nagelii_TMW11827_BSQ50_04440	glutamate racemase	Cytoplasmic	7.5	glut_race: glutamate racemase	TIGR00067	Cell envelope	Biosynthesis and degradation of murein sacculus and peptidoglycan	5.1.1.3	GO:0008881 GO:0009252	trusty	fig|82688.4.peg.874	Cell Wall and Capsule	Cell Wall and Capsule - no subcategory	Peptidoglycan Biosynthesis	Glutamate racemase (EC 5.1.1.3)
L_nagelii_TMW11827_BSQ50_04445	hypothetical protein	CytoplasmicMembrane	10	rhom_GG_sort: rhombosortase	TIGR03902	TIGRmainrole:not available	TIGRsub1role:not available	3.4.21.-	GO:0004252 GO:0005887 GO:0006464	trustless
L_nagelii_TMW11827_BSQ50_04450	hypothetical protein	CytoplasmicMembrane	10	TIGR03766: conserved hypothetical integral membrane protein	TIGR03766	TIGRmainrole:not available	TIGRsub1role:not available	EC:not available	GO:not available	trustless	fig|82688.4.peg.876
L_nagelii_TMW11827_BSQ50_04455	amino acid permease	CytoplasmicMembrane	10	put_Glu_GABA_T: putative glutamate/gamma-aminobutyrate antiporter	TIGR03813	TIGRmainrole:not available	TIGRsub1role:not available	EC:not available	GO:not available	trustless	fig|82688.4.peg.877
L_nagelii_TMW11827_BSQ50_04460	thiol reductase thioredoxin	Cytoplasmic	9.97	thioredoxin: thioredoxin	TIGR01068	Energy metabolism	Electron transport	EC:not available	GO:0005737 GO:0015036 GO:0055114	unclear	fig|82688.4.peg.878
L_nagelii_TMW11827_BSQ50_04465	pyridine nucleotide-disulfide oxidoreductase	Cytoplasmic	9.64	CoA_CoA_reduc: CoA-disulfide reductase	TIGR03385	Cellular processes	Detoxification	1.8.1.14	GO:0006800 GO:0050451	trustless	fig|82688.4.peg.879	Stress Response	Oxidative stress	CoA disulfide thiol-disulfide redox system	CoA-disulfide reductase (EC 1.8.1.14)
L_nagelii_TMW11827_BSQ50_04470	hypothetical protein	Cytoplasmic	7.5	C_P_lyase_phnF: phosphonate metabolism transcriptional regulator PhnF	TIGR02325	Regulatory functions Transport and binding proteins	Anions DNA interactions	EC:not available	GO:0003700 GO:0015716	trustless	fig|82688.4.peg.880
L_nagelii_TMW11827_BSQ50_04475	hypothetical protein	CytoplasmicMembrane	10	hypothetical protein	TIGR:not available	TIGRmainrole:not available	TIGRsub1role:not available	EC:not available	GO:not available	TIGRannotationquality:not available	fig|82688.4.peg.882
L_nagelii_TMW11827_BSQ50_04480	hypothetical protein	Cytoplasmic	7.5	his_ut_repres: histidine utilization repressor	TIGR02018	Energy metabolism Regulatory functions	Amino acids and amines DNA interactions	EC:not available	GO:0003700 GO:0006355	trustless	fig|82688.4.peg.883
L_nagelii_TMW11827_BSQ50_04485	hypothetical protein	CytoplasmicMembrane	8.78	PQQ_ABC_ATP: ABC transporter, ATP-binding subunit, PQQ-dependent alcohol dehydrogenase system	TIGR03864	Transport and binding proteins	Carbohydrates, organic alcohols, and acids	EC:not available	GO:not available	trustless	fig|82688.4.peg.884
L_nagelii_TMW11827_BSQ50_04490	hypothetical protein	CytoplasmicMembrane	10	hypothetical protein	TIGR:not available	TIGRmainrole:not available	TIGRsub1role:not available	EC:not available	GO:not available	TIGRannotationquality:not available	fig|82688.4.peg.885
L_nagelii_TMW11827_BSQ50_04495	hypothetical protein	Unknown	3.33	RND_mfp: efflux transporter, RND family, MFP subunit	TIGR01730	Transport and binding proteins	Unknown substrate	EC:not available	GO:0005215 GO:0006810	trustless	fig|82688.4.peg.886
L_nagelii_TMW11827_BSQ50_04500	peptide ABC transporter ATP-binding protein	CytoplasmicMembrane	9.99	LolD_lipo_ex: lipoprotein releasing system, ATP-binding protein	TIGR02211	Protein fate	Protein and peptide secretion and trafficking	3.6.3.-	GO:0005524 GO:0042953 GO:0042954 GO:0043190	trustless	fig|82688.4.peg.887
L_nagelii_TMW11827_BSQ50_04505	cell division protein FtsX	CytoplasmicMembrane	10	ADOP: acidobacterial duplicated orphan permease	TIGR03434	TIGRmainrole:not available	TIGRsub1role:not available	EC:not available	GO:0003674 GO:0005887 GO:0006810	trustless	fig|82688.4.peg.888
L_nagelii_TMW11827_BSQ50_04510	hypothetical protein	Unknown	2.5	rhamnosyltran: rhamnosyltransferase	TIGR01556	Cell envelope	Biosynthesis and degradation of surface polysaccharides and lipopolysaccharides	2.4.1.-	GO:0009247 GO:0016757	trustless	fig|82688.4.peg.889	Cell Wall and Capsule	Capsular and extracellular polysacchrides	dTDP-rhamnose synthesis	dTDP-rhamnosyl transferase RfbF (EC 2.-.-.-)
L_nagelii_TMW11827_BSQ50_04515	ADP-ribose pyrophosphatase	Cytoplasmic	7.5	hypothetical protein	TIGR:not available	TIGRmainrole:not available	TIGRsub1role:not available	EC:not available	GO:not available	TIGRannotationquality:not available	fig|82688.4.peg.890	Cofactors, Vitamins, Prosthetic Groups, Pigments	NAD and NADP	NAD and NADP cofactor biosynthesis global	Nudix-related transcriptional regulator NrtR
L_nagelii_TMW11827_BSQ50_04520	ECF transporter S component	CytoplasmicMembrane	10	ECF_S_folT_fam: ECF transporter S component, folate family	TIGR04518	Transport and binding proteins	Unknown substrate	EC:not available	GO:0005215 GO:0006810	trusty	fig|82688.4.peg.891	Cofactors, Vitamins, Prosthetic Groups, Pigments	Folate and pterines	Folate Biosynthesis	Substrate-specific component FolT of folate ECF transporter
L_nagelii_TMW11827_BSQ50_04525	nicotinamide mononucleotide transporter	CytoplasmicMembrane	10	NMN_trans_PnuC: nicotinamide mononucleotide transporter PnuC	TIGR01528	Biosynthesis of cofactors, prosthetic groups, and carriers Transport and binding proteins	Other Pyridine nucleotides	EC:not available	GO:0015663 GO:0015890 GO:0016021	trusty	fig|82688.4.peg.892	Cofactors, Vitamins, Prosthetic Groups, Pigments	NAD and NADP	NAD and NADP cofactor biosynthesis global	Ribosyl nicotinamide transporter, PnuC-like
L_nagelii_TMW11827_BSQ50_04530	sorbitol-6-phosphate 2-dehydrogenase	Cytoplasmic	9.67	3oxo_ACP_reduc: 3-oxoacyl-[acyl-carrier-protein] reductase	TIGR01830	Fatty acid and phospholipid metabolism	Biosynthesis	1.1.1.100	GO:0004316 GO:0006633	trustless	fig|82688.4.peg.893	Carbohydrates	Monosaccharides	D-Sorbitol(D-Glucitol) and L-Sorbose Utilization	Sorbitol-6-phosphate 2-dehydrogenase (EC 1.1.1.140)
L_nagelii_TMW11827_BSQ50_04535	transcription antiterminator BglG	Cytoplasmic	7.5	fruA: PTS system, fructose subfamily, IIA component	TIGR00848	Signal transduction Transport and binding proteins	Carbohydrates, organic alcohols, and acids PTS	2.7.1.69	GO:not available	trustless	fig|82688.4.peg.894	Carbohydrates	Monosaccharides	D-Sorbitol(D-Glucitol) and L-Sorbose Utilization	Sorbitol operon transcription regulator
L_nagelii_TMW11827_BSQ50_04540	transcriptional regulator	CytoplasmicMembrane	9.55	hypothetical protein	TIGR:not available	TIGRmainrole:not available	TIGRsub1role:not available	EC:not available	GO:not available	TIGRannotationquality:not available	fig|82688.4.peg.895	Carbohydrates	Monosaccharides	D-Sorbitol(D-Glucitol) and L-Sorbose Utilization	Glucitol operon activator protein
L_nagelii_TMW11827_BSQ50_04545	PTS glucitol/sorbitol transporter subunit IIC	CytoplasmicMembrane	9.99	EII-GUT: PTS system, glucitol/sorbitol-specific, IIC component	TIGR00821	Signal transduction Transport and binding proteins	Carbohydrates, organic alcohols, and acids PTS	2.7.1.69	GO:not available	trusty	fig|82688.4.peg.896
L_nagelii_TMW11827_BSQ50_04550	PTS sorbitol transporter subunit IIB	CytoplasmicMembrane	10	EIIBC-GUT: PTS system, glucitol/sorbitol-specific, IIBC component	TIGR00825	Signal transduction Transport and binding proteins	Carbohydrates, organic alcohols, and acids PTS	EC:not available	GO:not available	trusty	fig|82688.4.peg.897	Carbohydrates	Monosaccharides	D-Sorbitol(D-Glucitol) and L-Sorbose Utilization	PTS system, glucitol/sorbitol-specific IIB component and second of two IIC components (EC 2.7.1.69)
L_nagelii_TMW11827_BSQ50_04555	PTS sorbitol transporter subunit IIA	Cytoplasmic	7.5	gutA: PTS system, glucitol/sorbitol-specific IIA component	TIGR00849	Signal transduction Transport and binding proteins	Carbohydrates, organic alcohols, and acids PTS	2.7.1.69	GO:not available	trustless	fig|82688.4.peg.898	Carbohydrates	Monosaccharides	D-Sorbitol(D-Glucitol) and L-Sorbose Utilization	PTS system, glucitol/sorbitol-specific IIA component (EC 2.7.1.69)
L_nagelii_TMW11827_BSQ50_04560	MFS transporter	CytoplasmicMembrane	10	2A0121: H+ Antiporter protein	TIGR00900	Transport and binding proteins	Cations and iron carrying compounds	EC:not available	GO:not available	trustless	fig|82688.4.peg.899
L_nagelii_TMW11827_BSQ50_04565	bifunctional acetaldehyde-CoA/alcohol dehydrogenase	Cytoplasmic	9.67	EutH_ACDH: acetaldehyde dehydrogenase (acetylating)	TIGR02518	TIGRmainrole:not available	TIGRsub1role:not available	1.2.1.10	GO:not available	trustless	fig|82688.4.peg.900	Cofactors, Vitamins, Prosthetic Groups, Pigments	Folate and pterines	5-FCL-like protein	Alcohol dehydrogenase (EC 1.1.1.1)
L_nagelii_TMW11827_BSQ50_04570	acetate kinase	Cytoplasmic	9.97	ackA: acetate kinase	TIGR00016	Energy metabolism	Fermentation	2.7.2.1	GO:0005737 GO:0006083 GO:0006113 GO:0008776	trusty	fig|82688.4.peg.901	Carbohydrates	Central carbohydrate metabolism	Pyruvate metabolism II: acetyl-CoA, acetogenesis from pyruvate	Acetate kinase (EC 2.7.2.1)
L_nagelii_TMW11827_BSQ50_04575	MerR family transcriptional regulator	Unknown	2.5	CueR: Cu(I)-responsive transcriptional regulator	TIGR02044	Regulatory functions	DNA interactions	EC:not available	GO:0003700 GO:0006355 GO:0006878 GO:0046688	trustless
L_nagelii_TMW11827_BSQ50_04580	MFS transporter	CytoplasmicMembrane	10	efflux_EmrB: drug resistance MFS transporter, drug:H+ antiporter-2 (14 Spanner) (DHA2) family	TIGR00711	Cellular processes Transport and binding proteins	Other Toxin production and resistance	EC:not available	GO:0005887 GO:0006855 GO:0015307 GO:0042493	trusty	fig|82688.4.peg.903
L_nagelii_TMW11827_BSQ50_04585	hypothetical protein	CytoplasmicMembrane	9.55	hypothetical protein	TIGR:not available	TIGRmainrole:not available	TIGRsub1role:not available	EC:not available	GO:not available	TIGRannotationquality:not available	fig|82688.4.peg.904
L_nagelii_TMW11827_BSQ50_04590	hypothetical protein	Unknown	2.5	hypothetical protein	TIGR:not available	TIGRmainrole:not available	TIGRsub1role:not available	EC:not available	GO:not available	TIGRannotationquality:not available
L_nagelii_TMW11827_BSQ50_04595	hypothetical protein	Cytoplasmic	7.5	CxxCG_CxxCG_HTH: putative zinc finger/helix-turn-helix protein, YgiT family	TIGR03830	TIGRmainrole:not available	TIGRsub1role:not available	EC:not available	GO:not available	trustless	fig|82688.4.peg.905
L_nagelii_TMW11827_BSQ50_04600	hypothetical protein	Unknown	2.5	secB: protein-export chaperone SecB	TIGR00809	Protein fate	Protein and peptide secretion and trafficking	EC:not available	GO:0005737 GO:0043952 GO:0050821 GO:0051082	trustless
L_nagelii_TMW11827_BSQ50_04605	1,3-propanediol dehydrogenase	Cytoplasmic	9.67	lactal_redase: lactaldehyde reductase	TIGR02638	Energy metabolism	Sugars	1.1.1.77	GO:0008912	trustless	fig|82688.4.peg.907
L_nagelii_TMW11827_BSQ50_04610	hypothetical protein	Unknown	2.5	hypothetical protein	TIGR:not available	TIGRmainrole:not available	TIGRsub1role:not available	EC:not available	GO:not available	TIGRannotationquality:not available
L_nagelii_TMW11827_BSQ50_04615	holin	Unknown	2.5	hypothetical protein	TIGR:not available	TIGRmainrole:not available	TIGRsub1role:not available	EC:not available	GO:not available	TIGRannotationquality:not available	fig|82688.4.peg.908
L_nagelii_TMW11827_BSQ50_04620	ArsR family transcriptional regulator	Cytoplasmic	7.5	hypothetical protein	TIGR:not available	TIGRmainrole:not available	TIGRsub1role:not available	EC:not available	GO:not available	TIGRannotationquality:not available
L_nagelii_TMW11827_BSQ50_04625	hypothetical protein	Unknown	2.5	Bac_Flav_CTERM: gliding motility-associated C-terminal domain	TIGR04131	TIGRmainrole:not available	TIGRsub1role:not available	EC:not available	GO:not available	trustless	fig|82688.4.peg.909
L_nagelii_TMW11827_BSQ50_04630	addiction module toxin RelE	Unknown	2.5	TIGR00053: addiction module toxin component, YafQ family	TIGR00053	Cellular processes	Adaptations to atypical conditions	EC:not available	GO:0004519 GO:0006448	trustless
L_nagelii_TMW11827_BSQ50_04635	hypothetical protein	CytoplasmicMembrane	10	phageshock_pspC: phage shock protein C	TIGR02978	Cellular processes	Adaptations to atypical conditions	EC:not available	GO:not available	trustless	fig|82688.4.peg.911
L_nagelii_TMW11827_BSQ50_04640	copper-translocating P-type ATPase	CytoplasmicMembrane	10	ATPase-IB1_Cu: copper-translocating P-type ATPase	TIGR01511	Cellular processes Transport and binding proteins	Cations and iron carrying compounds Detoxification	3.6.3.4	GO:0004008 GO:0005375 GO:0006825	trusty	fig|82688.4.peg.912	Virulence, Disease and Defense	Resistance to antibiotics and toxic compounds	Copper homeostasis	Copper-translocating P-type ATPase (EC 3.6.3.4)
L_nagelii_TMW11827_BSQ50_04645	hypothetical protein	CytoplasmicMembrane	8.16	agmatine_aguB: N-carbamoylputrescine amidase	TIGR03381	Central intermediary metabolism	Polyamine biosynthesis	3.5.1.53	GO:0005737 GO:0009446 GO:0050126	trustless	fig|82688.4.peg.913
L_nagelii_TMW11827_BSQ50_04650	hypothetical protein	Cytoplasmic	7.5	mnmE_trmE_thdF: tRNA modification GTPase TrmE	TIGR00450	Protein synthesis	tRNA and rRNA base modification	3.6.-.-	GO:0003924 GO:0006400	trustless	fig|82688.4.peg.914
L_nagelii_TMW11827_BSQ50_04655	hypothetical protein	Unknown	2.5	hypothetical protein	TIGR:not available	TIGRmainrole:not available	TIGRsub1role:not available	EC:not available	GO:not available	TIGRannotationquality:not available	fig|82688.4.peg.915
L_nagelii_TMW11827_BSQ50_04660	hypothetical protein	Extracellular	9.76	spore_safA: spore coat assembly protein SafA	TIGR02899	Cellular processes	Sporulation and germination	EC:not available	GO:0003674 GO:0030436	trusty	fig|82688.4.peg.916	Cell Wall and Capsule	Cell Wall and Capsule - no subcategory	Murein Hydrolases	Membrane-bound lytic murein transglycosylase D precursor (EC 3.2.1.-)
L_nagelii_TMW11827_BSQ50_04665	hypothetical protein	CytoplasmicMembrane	10	hypothetical protein	TIGR:not available	TIGRmainrole:not available	TIGRsub1role:not available	EC:not available	GO:not available	TIGRannotationquality:not available	fig|82688.4.peg.917
L_nagelii_TMW11827_BSQ50_04670	hypothetical protein	CytoplasmicMembrane	10	hypothetical protein	TIGR:not available	TIGRmainrole:not available	TIGRsub1role:not available	EC:not available	GO:not available	TIGRannotationquality:not available	fig|82688.4.peg.918	DNA Metabolism	DNA uptake, competence	Gram Positive Competence	DNA-entry nuclease (Competence-specific nuclease) (EC 3.1.30.-)
L_nagelii_TMW11827_BSQ50_04675	hypothetical protein	Unknown	2.5	sigma70-ECF: RNA polymerase sigma factor, sigma-70 family	TIGR02937	TIGRmainrole:not available	TIGRsub1role:not available	EC:not available	GO:not available	trusty	fig|82688.4.peg.919
L_nagelii_TMW11827_BSQ50_04680	hypothetical protein	Unknown	2.5	hypothetical protein	TIGR:not available	TIGRmainrole:not available	TIGRsub1role:not available	EC:not available	GO:not available	TIGRannotationquality:not available	fig|82688.4.peg.920
L_nagelii_TMW11827_BSQ50_04685	hypothetical protein	Cytoplasmic	7.5	hypothetical protein	TIGR:not available	TIGRmainrole:not available	TIGRsub1role:not available	EC:not available	GO:not available	TIGRannotationquality:not available	fig|82688.4.peg.921
L_nagelii_TMW11827_BSQ50_04690	multidrug MFS transporter	CytoplasmicMembrane	8.78	EPS_sugtrans: exopolysaccharide biosynthesis polyprenyl glycosylphosphotransferase	TIGR03025	TIGRmainrole:not available	TIGRsub1role:not available	EC:not available	GO:not available	trustless	fig|82688.4.peg.922	Cell Wall and Capsule	Capsular and extracellular polysacchrides	Exopolysaccharide Biosynthesis	Undecaprenyl-phosphate galactosephosphotransferase (EC 2.7.8.6)
L_nagelii_TMW11827_BSQ50_04695	glycosyl transferase	Cytoplasmic	7.5	hypothetical protein	TIGR:not available	TIGRmainrole:not available	TIGRsub1role:not available	EC:not available	GO:not available	TIGRannotationquality:not available
L_nagelii_TMW11827_BSQ50_04700	hypothetical protein	Cytoplasmic	7.5	hypothetical protein	TIGR:not available	TIGRmainrole:not available	TIGRsub1role:not available	EC:not available	GO:not available	TIGRannotationquality:not available	fig|82688.4.peg.925
L_nagelii_TMW11827_BSQ50_04705	glycosyl transferase	Cytoplasmic	7.5	hypothetical protein	TIGR:not available	TIGRmainrole:not available	TIGRsub1role:not available	EC:not available	GO:not available	TIGRannotationquality:not available	fig|82688.4.peg.926
L_nagelii_TMW11827_BSQ50_04710	glycerol-3-phosphate cytidylyltransferase	Cytoplasmic	9.97	g3p_cytidyltrns: glycerol-3-phosphate cytidylyltransferase	TIGR01518	Cell envelope	Biosynthesis and degradation of murein sacculus and peptidoglycan	2.7.7.39	GO:0047348	trusty	fig|82688.4.peg.927	Cell Wall and Capsule	Capsular and extracellular polysacchrides	Rhamnose containing glycans	Glycerol-3-phosphate cytidylyltransferase (EC 2.7.7.39)
L_nagelii_TMW11827_BSQ50_04715	IS256 family transposase	Cytoplasmic	7.5	cas_Cas5p: CRISPR-associated protein Cas5, subtype PGING	TIGR03488	TIGRmainrole:not available	TIGRsub1role:not available	EC:not available	GO:not available	trustless	fig|82688.4.peg.928
L_nagelii_TMW11827_BSQ50_04720	hypothetical protein	Unknown	2.5	hypothetical protein	TIGR:not available	TIGRmainrole:not available	TIGRsub1role:not available	EC:not available	GO:not available	TIGRannotationquality:not available	fig|82688.4.peg.929
L_nagelii_TMW11827_BSQ50_04725	hypothetical protein	CytoplasmicMembrane	10	glyco_rpt_poly: oligosaccharide repeat unit polymerase	TIGR04370	Cell envelope	Biosynthesis and degradation of surface polysaccharides and lipopolysaccharides	EC:not available	GO:0000271 GO:0016757	trusty	fig|82688.4.peg.930
L_nagelii_TMW11827_BSQ50_04730	lipopolysaccharide biosynthesis protein	CytoplasmicMembrane	10	hypothetical protein	TIGR:not available	TIGRmainrole:not available	TIGRsub1role:not available	EC:not available	GO:not available	TIGRannotationquality:not available	fig|82688.4.peg.931
L_nagelii_TMW11827_BSQ50_04735	hypothetical protein	Cytoplasmic	7.5	glyco_rSAM_CFB: glycosyltransferase, GG-Bacteroidales peptide system	TIGR04157	TIGRmainrole:not available	TIGRsub1role:not available	2.4.1.-	GO:not available	trustless	fig|82688.4.peg.932
L_nagelii_TMW11827_BSQ50_04740	glucose-1-phosphate thymidylyltransferase	Cytoplasmic	7.5	rmlA: glucose-1-phosphate thymidylyltransferase	TIGR01207	Cell envelope	Biosynthesis and degradation of surface polysaccharides and lipopolysaccharides	2.7.7.24	GO:0008879 GO:0009243 GO:0019305	unclear
L_nagelii_TMW11827_BSQ50_04745	dTDP-4-dehydrorhamnose 3,5-epimerase	Unknown	2.5	rmlC: dTDP-4-dehydrorhamnose 3,5-epimerase	TIGR01221	Cell envelope	Biosynthesis and degradation of surface polysaccharides and lipopolysaccharides	5.1.3.13	GO:0008830 GO:0009243 GO:0019305	trusty
L_nagelii_TMW11827_BSQ50_04750	dTDP-glucose 4,6-dehydratase	Cytoplasmic	9.97	dTDP_gluc_dehyt: dTDP-glucose 4,6-dehydratase	TIGR01181	Cell envelope	Biosynthesis and degradation of surface polysaccharides and lipopolysaccharides	4.2.1.46	GO:0008460 GO:0009243 GO:0019305	trusty	fig|82688.4.peg.937	Cell Wall and Capsule	Capsular and extracellular polysacchrides	dTDP-rhamnose synthesis	dTDP-glucose 4,6-dehydratase (EC 4.2.1.46)
L_nagelii_TMW11827_BSQ50_04755	hypothetical protein	CytoplasmicMembrane	10	murJ_mviN: murein biosynthesis integral membrane protein MurJ	TIGR01695	Cell envelope	Biosynthesis and degradation of murein sacculus and peptidoglycan	EC:not available	GO:not available	trustless	fig|82688.4.peg.938
L_nagelii_TMW11827_BSQ50_04760	glucose-1-phosphate thymidylyltransferase	Cytoplasmic	7.5	rmlA: glucose-1-phosphate thymidylyltransferase	TIGR01207	Cell envelope	Biosynthesis and degradation of surface polysaccharides and lipopolysaccharides	2.7.7.24	GO:0008879 GO:0009243 GO:0019305	trusty	fig|82688.4.peg.939	Cell Wall and Capsule	Capsular and extracellular polysacchrides	dTDP-rhamnose synthesis	Glucose-1-phosphate thymidylyltransferase (EC 2.7.7.24)
L_nagelii_TMW11827_BSQ50_04765	dTDP-4-dehydrorhamnose 3,5-epimerase	Unknown	2.5	rmlC: dTDP-4-dehydrorhamnose 3,5-epimerase	TIGR01221	Cell envelope	Biosynthesis and degradation of surface polysaccharides and lipopolysaccharides	5.1.3.13	GO:0008830 GO:0009243 GO:0019305	trusty	fig|82688.4.peg.940	Cell Wall and Capsule	Capsular and extracellular polysacchrides	dTDP-rhamnose synthesis	dTDP-4-dehydrorhamnose 3,5-epimerase (EC 5.1.3.13)
L_nagelii_TMW11827_BSQ50_04770	dTDP-glucose 4,6-dehydratase	Cytoplasmic	9.97	dTDP_gluc_dehyt: dTDP-glucose 4,6-dehydratase	TIGR01181	Cell envelope	Biosynthesis and degradation of surface polysaccharides and lipopolysaccharides	4.2.1.46	GO:0008460 GO:0009243 GO:0019305	trusty	fig|82688.4.peg.941	Cell Wall and Capsule	Capsular and extracellular polysacchrides	dTDP-rhamnose synthesis	dTDP-glucose 4,6-dehydratase (EC 4.2.1.46)
L_nagelii_TMW11827_BSQ50_04775	dTDP-4-dehydrorhamnose reductase	Cytoplasmic	7.5	rmlD: dTDP-4-dehydrorhamnose reductase	TIGR01214	Cell envelope	Biosynthesis and degradation of surface polysaccharides and lipopolysaccharides	1.1.1.133	GO:0008831 GO:0009243 GO:0019305	trusty	fig|82688.4.peg.942	Cell Wall and Capsule	Capsular and extracellular polysacchrides	dTDP-rhamnose synthesis	dTDP-4-dehydrorhamnose reductase (EC 1.1.1.133)
L_nagelii_TMW11827_BSQ50_04780	hypothetical protein	Unknown	2.5	hypothetical protein	TIGR:not available	TIGRmainrole:not available	TIGRsub1role:not available	EC:not available	GO:not available	TIGRannotationquality:not available	fig|82688.4.peg.943
L_nagelii_TMW11827_BSQ50_04785	hypothetical protein	Cytoplasmic	9.97	ccpA: catabolite control protein A	TIGR01481	Regulatory functions	DNA interactions	EC:not available	GO:0003677 GO:0005975 GO:0006355 GO:0016563 GO:0016564	trustless	fig|82688.4.peg.944	Carbohydrates	Di- and oligosaccharides	Sucrose utilization	Sucrose operon repressor ScrR, LacI family
L_nagelii_TMW11827_BSQ50_04790	PTS beta-glucoside transporter subunit EIIBCA	CytoplasmicMembrane	10	PTS-II-ABC-beta: PTS system, beta-glucoside-specific IIABC component	TIGR01995	TIGRmainrole:not available	TIGRsub1role:not available	2.7.1.69	GO:0009401 GO:0015573 GO:0015759	trusty	fig|82688.4.peg.945
L_nagelii_TMW11827_BSQ50_04795	hypothetical protein	CytoplasmicMembrane	8.16	pro_imino_pep_2: proline-specific peptidase	TIGR01250	TIGRmainrole:not available	TIGRsub1role:not available	EC:not available	GO:not available	trustless	fig|82688.4.peg.946
L_nagelii_TMW11827_BSQ50_04800	hypothetical protein	Cytoplasmic	9.97	scrB_fam: sucrose-6-phosphate hydrolase	TIGR01322	Energy metabolism	Biosynthesis and degradation of polysaccharides	3.2.1.-	GO:not available	trusty	fig|82688.4.peg.947
L_nagelii_TMW11827_BSQ50_04805	L-sorbose 1-phosphate reductase	Cytoplasmic	7.5	tdh: L-threonine 3-dehydrogenase	TIGR00692	Energy metabolism	Amino acids and amines	1.1.1.103	GO:0006567 GO:0008743	trustless	fig|82688.4.peg.948	Carbohydrates	Monosaccharides	D-Sorbitol(D-Glucitol) and L-Sorbose Utilization	L-sorbose 1-phosphate reductase (EC 1.1.1.-)
L_nagelii_TMW11827_BSQ50_04810	hypothetical protein	CytoplasmicMembrane	9.55	sigma70-ECF: RNA polymerase sigma factor, sigma-70 family	TIGR02937	TIGRmainrole:not available	TIGRsub1role:not available	EC:not available	GO:not available	trustless	fig|82688.4.peg.949	Carbohydrates	Monosaccharides	D-Sorbitol(D-Glucitol) and L-Sorbose Utilization	Putative transcriptional regulator of sorbose uptake and utilization genes
L_nagelii_TMW11827_BSQ50_04815	sorbitol-6-phosphate 2-dehydrogenase	Cytoplasmic	9.97	3oxo_ACP_reduc: 3-oxoacyl-[acyl-carrier-protein] reductase	TIGR01830	Fatty acid and phospholipid metabolism	Biosynthesis	1.1.1.100	GO:0004316 GO:0006633	trustless	fig|82688.4.peg.950	Carbohydrates	Monosaccharides	D-Sorbitol(D-Glucitol) and L-Sorbose Utilization	Sorbitol-6-phosphate 2-dehydrogenase (EC 1.1.1.140)
L_nagelii_TMW11827_BSQ50_04820	hypothetical protein	Cytoplasmic	9.67	EIIA-man: PTS system, mannose/fructose/sorbose family, IIA component	TIGR00824	Signal transduction Transport and binding proteins	Carbohydrates, organic alcohols, and acids PTS	2.7.1.69	GO:not available	unclear	fig|82688.4.peg.951	Cell Wall and Capsule	Capsular and extracellular polysacchrides	Sialic Acid Metabolism	PTS system, mannose-specific IIB component (EC 2.7.1.69)
L_nagelii_TMW11827_BSQ50_04825	PTS fructose transporter subunit IIB	Cytoplasmic	9.67	pts-sorbose: PTS system, mannose/fructose/sorbose family, IIB component	TIGR00854	Signal transduction Transport and binding proteins	Carbohydrates, organic alcohols, and acids PTS	2.7.1.69	GO:0008982 GO:0009401	trusty	fig|82688.4.peg.952	Carbohydrates	Monosaccharides	D-Sorbitol(D-Glucitol) and L-Sorbose Utilization	PTS system, sorbose-specific IIB component (EC 2.7.1.69)
L_nagelii_TMW11827_BSQ50_04830	PTS mannose/fructose/sorbose transporter subunit IIC	CytoplasmicMembrane	10	EII-Sor: PTS system, mannose/fructose/sorbose family, IIC component	TIGR00822	Signal transduction Transport and binding proteins	Carbohydrates, organic alcohols, and acids PTS	EC:not available	GO:0008982 GO:0009401	trusty	fig|82688.4.peg.953
L_nagelii_TMW11827_BSQ50_04835	PTS mannose transporter subunit IID	CytoplasmicMembrane	10	EIID-AGA: PTS system, mannose/fructose/sorbose family, IID component	TIGR00828	Signal transduction Transport and binding proteins	Carbohydrates, organic alcohols, and acids PTS	EC:not available	GO:0008982 GO:0009401	trusty	fig|82688.4.peg.954
L_nagelii_TMW11827_BSQ50_04840	hypothetical protein	Cytoplasmic	7.5	cbbA: ketose-bisphosphate aldolase	TIGR00167	Energy metabolism	Glycolysis/gluconeogenesis	EC:not available	GO:not available	trusty	fig|82688.4.peg.956	Carbohydrates	Central carbohydrate metabolism	Glycolysis and Gluconeogenesis	Fructose-bisphosphate aldolase class II (EC 4.1.2.13)
L_nagelii_TMW11827_BSQ50_04845	hypothetical protein	CytoplasmicMembrane	9.55	hypothetical protein	TIGR:not available	TIGRmainrole:not available	TIGRsub1role:not available	EC:not available	GO:not available	TIGRannotationquality:not available	fig|82688.4.peg.957
L_nagelii_TMW11827_BSQ50_04850	Txe/YoeB family addiction module toxin	Cytoplasmic	7.5	toxin_Txe_YoeB: addiction module toxin, Txe/YoeB family	TIGR02116	Cellular processes Mobile and extrachromosomal element functions	Other Toxin production and resistance	EC:not available	GO:0008219	trusty	fig|82688.4.peg.958	Regulation and Cell signaling	Programmed Cell Death and Toxin-antitoxin Systems	Toxin-antitoxin replicon stabilization systems	YoeB toxin protein
L_nagelii_TMW11827_BSQ50_04855	damage-inducible protein J	Unknown	2.5	RelB_DinJ: addiction module antitoxin, RelB/DinJ family	TIGR02384	Cellular processes Mobile and extrachromosomal element functions	Other Toxin production and resistance	EC:not available	GO:not available	trusty	fig|82688.4.peg.959	Regulation and Cell signaling	Programmed Cell Death and Toxin-antitoxin Systems	Toxin-antitoxin replicon stabilization systems	DNA-damage-inducible protein J
L_nagelii_TMW11827_BSQ50_04860	PTS beta-glucoside transporter subunit EIIBCA	CytoplasmicMembrane	10	PTS-II-ABC-beta: PTS system, beta-glucoside-specific IIABC component	TIGR01995	TIGRmainrole:not available	TIGRsub1role:not available	2.7.1.69	GO:0009401 GO:0015573 GO:0015759	trusty	fig|82688.4.peg.960
L_nagelii_TMW11827_BSQ50_04865	ribulose phosphate epimerase	Unknown	2.5	rpe: ribulose-phosphate 3-epimerase	TIGR01163	Energy metabolism	Pentose phosphate pathway	5.1.3.1	GO:0004750 GO:0006098	unclear	fig|82688.4.peg.961	Carbohydrates	Central carbohydrate metabolism	Pentose phosphate pathway	Ribulose-phosphate 3-epimerase (EC 5.1.3.1)
L_nagelii_TMW11827_BSQ50_04870	ribose 5-phosphate isomerase B	Cytoplasmic	7.5	rpiB: ribose 5-phosphate isomerase B	TIGR01120	Energy metabolism	Pentose phosphate pathway	5.3.1.6	GO:0004751 GO:0009052	trusty	fig|82688.4.peg.962	Carbohydrates	Central carbohydrate metabolism	Pentose phosphate pathway	Ribose 5-phosphate isomerase B (EC 5.3.1.6)
L_nagelii_TMW11827_BSQ50_04875	hypothetical protein	Cytoplasmic	9.97	fruct_sucro_rep: D-fructose-responsive transcription factor	TIGR02417	Regulatory functions	DNA interactions	EC:not available	GO:not available	trustless	fig|82688.4.peg.963
L_nagelii_TMW11827_BSQ50_04880	hypothetical protein	Unknown	2.5	fruA: PTS system, fructose subfamily, IIA component	TIGR00848	Signal transduction Transport and binding proteins	Carbohydrates, organic alcohols, and acids PTS	2.7.1.69	GO:not available	trustless	fig|82688.4.peg.965
L_nagelii_TMW11827_BSQ50_04885	PTS mannose transporter subunit IIAB	Cytoplasmic	9.97	fruA: PTS system, fructose subfamily, IIA component	TIGR00848	Signal transduction Transport and binding proteins	Carbohydrates, organic alcohols, and acids PTS	2.7.1.69	GO:not available	trusty	fig|82688.4.peg.966
L_nagelii_TMW11827_BSQ50_04890	PTS fructose transporter subunit IIB	Cytoplasmic	9.97	FRU: PTS system, Fru family, IIB component	TIGR00829	Signal transduction Transport and binding proteins	Carbohydrates, organic alcohols, and acids PTS	2.7.1.69	GO:not available	trusty	fig|82688.4.peg.967	Carbohydrates	Monosaccharides	Fructose utilization	PTS system, fructose-specific IIB component (EC 2.7.1.69)
L_nagelii_TMW11827_BSQ50_04895	PTS mannose transporter subunit IIAB	CytoplasmicMembrane	10	PTS_IIC_fructo: PTS system, Fru family, IIC component	TIGR01427	TIGRmainrole:not available	TIGRsub1role:not available	EC:not available	GO:not available	trusty	fig|82688.4.peg.968
L_nagelii_TMW11827_BSQ50_04900	hypothetical protein	Unknown	2.5	hypothetical protein	TIGR:not available	TIGRmainrole:not available	TIGRsub1role:not available	EC:not available	GO:not available	TIGRannotationquality:not available	fig|82688.4.peg.969	Carbohydrates	Monosaccharides	Mannose Metabolism	Alpha-mannosidase (EC 3.2.1.24)
L_nagelii_TMW11827_BSQ50_04905	hypothetical protein	CytoplasmicMembrane	10	RhaT: RhaT L-rhamnose-proton symporter family protein	TIGR00776	Transport and binding proteins	Carbohydrates, organic alcohols, and acids	EC:not available	GO:not available	trustless	fig|82688.4.peg.970
L_nagelii_TMW11827_BSQ50_04910	mannose-6-phosphate isomerase, class I	Cytoplasmic	7.5	manA: mannose-6-phosphate isomerase, class I	TIGR00218	Energy metabolism	Sugars	5.3.1.8	GO:0004476 GO:0005975	trusty	fig|82688.4.peg.971	Carbohydrates	Monosaccharides	Mannose Metabolism	Mannose-6-phosphate isomerase (EC 5.3.1.8)
L_nagelii_TMW11827_BSQ50_04915	hypothetical protein	CytoplasmicMembrane	9.55	hypothetical protein	TIGR:not available	TIGRmainrole:not available	TIGRsub1role:not available	EC:not available	GO:not available	TIGRannotationquality:not available	fig|82688.4.peg.972
L_nagelii_TMW11827_BSQ50_04920	transcriptional regulator	Unknown	2.5	hypothetical protein	TIGR:not available	TIGRmainrole:not available	TIGRsub1role:not available	EC:not available	GO:not available	TIGRannotationquality:not available
L_nagelii_TMW11827_BSQ50_04925	plasmid maintenance system killer	Cytoplasmic	7.5	toxin_Txe_YoeB: addiction module toxin, Txe/YoeB family	TIGR02116	Cellular processes Mobile and extrachromosomal element functions	Other Toxin production and resistance	EC:not available	GO:0008219	trustless	fig|82688.4.peg.973	Regulation and Cell signaling	Programmed Cell Death and Toxin-antitoxin Systems	Toxin-antitoxin replicon stabilization systems	HigB toxin protein
L_nagelii_TMW11827_BSQ50_04930	addiction module antidote protein, HigA family	Unknown	2.5	antidote_HigA: addiction module antidote protein, HigA family	TIGR02607	Mobile and extrachromosomal element functions Regulatory functions	DNA interactions Other Protein interactions	EC:not available	GO:0003677	trusty	fig|82688.4.peg.974	Regulation and Cell signaling	Programmed Cell Death and Toxin-antitoxin Systems	Toxin-antitoxin replicon stabilization systems	HigA protein (antitoxin to HigB)
L_nagelii_TMW11827_BSQ50_04935	spermidine/putrescine ABC transporter permease	CytoplasmicMembrane	10	PhnU2: putative 2-aminoethylphosphonate ABC transporter, permease protein	TIGR03262	Transport and binding proteins	Amino acids, peptides and amines	EC:not available	GO:0005887 GO:0033223 GO:0033225 GO:0055052	trustless	fig|82688.4.peg.975	Amino Acids and Derivatives	Arginine;urea cycle, polyamines	Polyamine Metabolism	Spermidine Putrescine ABC transporter permease component PotB (TC 3.A.1.11.1)
L_nagelii_TMW11827_BSQ50_04940	spermidine/putrescine ABC transporter ATP-binding protein	CytoplasmicMembrane	10	PhnV: 2-aminoethylphosphonate ABC transport system, membrane component PhnV	TIGR03255	TIGRmainrole:not available	TIGRsub1role:not available	EC:not available	GO:0005887 GO:0033223 GO:0033225 GO:0055052	trustless	fig|82688.4.peg.976	Amino Acids and Derivatives	Arginine;urea cycle, polyamines	Polyamine Metabolism	Spermidine Putrescine ABC transporter permease component potC (TC_3.A.1.11.1)
L_nagelii_TMW11827_BSQ50_04945	spermidine/putrescine ABC transporter ATP-binding protein	CytoplasmicMembrane	8.78	PhnT2: putative 2-aminoethylphosphonate ABC transporter, ATP-binding protein	TIGR03265	Transport and binding proteins	Amino acids, peptides and amines	EC:not available	GO:0005524 GO:0009898 GO:0033223 GO:0033225 GO:0055052	trustless	fig|82688.4.peg.977	Amino Acids and Derivatives	Arginine;urea cycle, polyamines	Polyamine Metabolism	Putrescine transport ATP-binding protein PotA (TC 3.A.1.11.1)
L_nagelii_TMW11827_BSQ50_04950	spermidine/putrescine ABC transporter substrate-binding protein	CytoplasmicMembrane	9.87	sfuA: ABC transporter periplasmic binding protein, thiB subfamily	TIGR01254	Transport and binding proteins	Other	EC:not available	GO:0009897 GO:0015619 GO:0015888 GO:0030288 GO:0030974 GO:0030975 GO:0030976 GO:0048502 GO:0055052	trustless	fig|82688.4.peg.978	Amino Acids and Derivatives	Arginine;urea cycle, polyamines	Polyamine Metabolism	ABC transporter, periplasmic spermidine putrescine-binding protein PotD (TC 3.A.1.11.1)
L_nagelii_TMW11827_BSQ50_04955	adenosine deaminase	Cytoplasmic	7.5	ade: adenine deaminase	TIGR01178	Purines, pyrimidines, nucleosides, and nucleotides	Salvage of nucleosides and nucleotides	3.5.4.2	GO:0000034 GO:0006168	unclear	fig|82688.4.peg.979	Nucleosides and Nucleotides	Purines	Purine conversions	Adenine deaminase (EC 3.5.4.2)
L_nagelii_TMW11827_BSQ50_04960	ribonucleoside hydrolase RihC	CytoplasmicMembrane	9.55	hypothetical protein	TIGR:not available	TIGRmainrole:not available	TIGRsub1role:not available	EC:not available	GO:not available	TIGRannotationquality:not available	fig|82688.4.peg.980	RNA Metabolism	RNA processing and modification	Queuosine-Archaeosine Biosynthesis	Inosine-uridine preferring nucleoside hydrolase (EC 3.2.2.1)
L_nagelii_TMW11827_BSQ50_04965	hypothetical protein	Unknown	2.5	hypothetical protein	TIGR:not available	TIGRmainrole:not available	TIGRsub1role:not available	EC:not available	GO:not available	TIGRannotationquality:not available	fig|82688.4.peg.981
L_nagelii_TMW11827_BSQ50_04970	hypothetical protein	Cytoplasmic	7.5	hypothetical protein	TIGR:not available	TIGRmainrole:not available	TIGRsub1role:not available	EC:not available	GO:not available	TIGRannotationquality:not available
L_nagelii_TMW11827_BSQ50_04975	hypothetical protein	Unknown	2.5	hypothetical protein	TIGR:not available	TIGRmainrole:not available	TIGRsub1role:not available	EC:not available	GO:not available	TIGRannotationquality:not available	fig|82688.4.peg.983
L_nagelii_TMW11827_BSQ50_04980	holin	Unknown	2.5	hypothetical protein	TIGR:not available	TIGRmainrole:not available	TIGRsub1role:not available	EC:not available	GO:not available	TIGRannotationquality:not available
L_nagelii_TMW11827_BSQ50_04985	hypothetical protein	Unknown	2.5	hypothetical protein	TIGR:not available	TIGRmainrole:not available	TIGRsub1role:not available	EC:not available	GO:not available	TIGRannotationquality:not available
L_nagelii_TMW11827_BSQ50_04990	dipeptide epimerase	Cytoplasmic	7.5	mucon_cyclo: muconate and chloromuconate cycloisomerases	TIGR02534	TIGRmainrole:not available	TIGRsub1role:not available	5.5.1.-	GO:not available	trustless	fig|82688.4.peg.984	Cell Wall and Capsule	Cell Wall and Capsule - no subcategory	Recycling of Peptidoglycan Amino Acids	L-alanine-DL-glutamate epimerase
L_nagelii_TMW11827_BSQ50_04995	hypothetical protein	Cytoplasmic	7.5	hypothetical protein	TIGR:not available	TIGRmainrole:not available	TIGRsub1role:not available	EC:not available	GO:not available	TIGRannotationquality:not available	fig|82688.4.peg.985	Virulence, Disease and Defense	Resistance to antibiotics and toxic compounds	Beta-lactamase	Beta-lactamase class A
L_nagelii_TMW11827_BSQ50_05000	pectate lyase	Extracellular	9.72	hypothetical protein	TIGR:not available	TIGRmainrole:not available	TIGRsub1role:not available	EC:not available	GO:not available	TIGRannotationquality:not available	fig|82688.4.peg.986	Carbohydrates	Monosaccharides	D-Galacturonate and D-Glucuronate Utilization	Pectate lyase precursor (EC 4.2.2.2)
L_nagelii_TMW11827_BSQ50_05005	ABC transporter ATP-binding protein	CytoplasmicMembrane	9.96	drrA: daunorubicin resistance ABC transporter, ATP-binding protein	TIGR01188	Transport and binding proteins	Other	EC:not available	GO:0005524 GO:0043190 GO:0043215 GO:0043216	trustless	fig|82688.4.peg.987
L_nagelii_TMW11827_BSQ50_05010	permease	CytoplasmicMembrane	10	drrB: daunorubicin resistance ABC transporter membrane protein	TIGR01247	Transport and binding proteins	Other	EC:not available	GO:0005887 GO:0043190 GO:0043215 GO:0043216	trustless	fig|82688.4.peg.988
L_nagelii_TMW11827_BSQ50_05015	transcriptional regulator	Cytoplasmic	7.5	hypothetical protein	TIGR:not available	TIGRmainrole:not available	TIGRsub1role:not available	EC:not available	GO:not available	TIGRannotationquality:not available	fig|82688.4.peg.989
L_nagelii_TMW11827_BSQ50_05020	hypothetical protein	CytoplasmicMembrane	10	hypothetical protein	TIGR:not available	TIGRmainrole:not available	TIGRsub1role:not available	EC:not available	GO:not available	TIGRannotationquality:not available	fig|82688.4.peg.990
L_nagelii_TMW11827_BSQ50_05025	hypothetical protein	Cytoplasmic	7.5	his_ut_repres: histidine utilization repressor	TIGR02018	Energy metabolism Regulatory functions	Amino acids and amines DNA interactions	EC:not available	GO:0003700 GO:0006355	trustless	fig|82688.4.peg.991
L_nagelii_TMW11827_BSQ50_05030	PTS N-acetylgalactosamine transporter subunit IIB	Cytoplasmic	9.67	pts-sorbose: PTS system, mannose/fructose/sorbose family, IIB component	TIGR00854	Signal transduction Transport and binding proteins	Carbohydrates, organic alcohols, and acids PTS	2.7.1.69	GO:0008982 GO:0009401	trusty	fig|82688.4.peg.992	Cell Wall and Capsule	Capsular and extracellular polysacchrides	Sialic Acid Metabolism	PTS system, mannose-specific IIB component (EC 2.7.1.69)
L_nagelii_TMW11827_BSQ50_05035	PTS sucrose transporter subunit IIBC	CytoplasmicMembrane	10	EII-Sor: PTS system, mannose/fructose/sorbose family, IIC component	TIGR00822	Signal transduction Transport and binding proteins	Carbohydrates, organic alcohols, and acids PTS	EC:not available	GO:0008982 GO:0009401	unclear	fig|82688.4.peg.993
L_nagelii_TMW11827_BSQ50_05040	PTS N-acetylgalactosamine transporter subunit IID	CytoplasmicMembrane	10	EIID-AGA: PTS system, mannose/fructose/sorbose family, IID component	TIGR00828	Signal transduction Transport and binding proteins	Carbohydrates, organic alcohols, and acids PTS	EC:not available	GO:0008982 GO:0009401	unclear	fig|82688.4.peg.994
L_nagelii_TMW11827_BSQ50_05045	hypothetical protein	Cytoplasmic	9.97	EIIA-man: PTS system, mannose/fructose/sorbose family, IIA component	TIGR00824	Signal transduction Transport and binding proteins	Carbohydrates, organic alcohols, and acids PTS	2.7.1.69	GO:not available	trustless	fig|82688.4.peg.995
L_nagelii_TMW11827_BSQ50_05050	MFS transporter	CytoplasmicMembrane	10	efflux_EmrB: drug resistance MFS transporter, drug:H+ antiporter-2 (14 Spanner) (DHA2) family	TIGR00711	Cellular processes Transport and binding proteins	Other Toxin production and resistance	EC:not available	GO:0005887 GO:0006855 GO:0015307 GO:0042493	unclear	fig|82688.4.peg.996
L_nagelii_TMW11827_BSQ50_05055	NAD(P)-dependent oxidoreductase	Unknown	2.5	ergot_EASG: ergot alkaloid biosynthesis protein, AFUA_2G17970 family	TIGR03649	TIGRmainrole:not available	TIGRsub1role:not available	EC:not available	GO:not available	trustless	fig|82688.4.peg.997	Stress Response	Oxidative stress	NADPH:quinone oxidoreductase 2	NADPH:quinone oxidoreductase 2
L_nagelii_TMW11827_BSQ50_05060	hypothetical protein	Cytoplasmic	9.97	phn_lysR: aminoethylphosphonate catabolism associated LysR family transcriptional regulator	TIGR03339	Regulatory functions	DNA interactions	EC:not available	GO:0003700 GO:0006355	trustless	fig|82688.4.peg.998
L_nagelii_TMW11827_BSQ50_05065	hypothetical protein	Cytoplasmic	7.5	rad25: DNA repair helicase rad25	TIGR00603	DNA metabolism	DNA replication, recombination, and repair	3.6.4.12	GO:not available	trustless	fig|82688.4.peg.999
L_nagelii_TMW11827_BSQ50_05070	hypothetical protein	Unknown	2.5	recD: exodeoxyribonuclease V, alpha subunit	TIGR01447	DNA metabolism	DNA replication, recombination, and repair	3.1.11.5	GO:0006281 GO:0006310 GO:0008854 GO:0009338	trustless	fig|82688.4.peg.1000
L_nagelii_TMW11827_BSQ50_05075	guanosine 5'-monophosphate oxidoreductase	Cytoplasmic	7.5	hypothetical protein	TIGR:not available	TIGRmainrole:not available	TIGRsub1role:not available	EC:not available	GO:not available	TIGRannotationquality:not available	fig|82688.4.peg.1001
L_nagelii_TMW11827_BSQ50_05080	LacI family transcriptional regulator	Cytoplasmic	9.97	ccpA: catabolite control protein A	TIGR01481	Regulatory functions	DNA interactions	EC:not available	GO:0003677 GO:0005975 GO:0006355 GO:0016563 GO:0016564	trustless	fig|82688.4.peg.1002	Carbohydrates	Di- and oligosaccharides	Sucrose utilization	Sucrose operon repressor ScrR, LacI family
L_nagelii_TMW11827_BSQ50_05085	sucrose-6-phosphate hydrolase	Cytoplasmic	9.67	scrB_fam: sucrose-6-phosphate hydrolase	TIGR01322	Energy metabolism	Biosynthesis and degradation of polysaccharides	3.2.1.-	GO:not available	trusty	fig|82688.4.peg.1003
L_nagelii_TMW11827_BSQ50_05090	MFS transporter	CytoplasmicMembrane	10	2A0105: oligosaccharide:H+ symporter	TIGR00882	Transport and binding proteins	Carbohydrates, organic alcohols, and acids	EC:not available	GO:not available	trusty	fig|82688.4.peg.1004	Carbohydrates	Di- and oligosaccharides	Sucrose utilization	Sucrose permease, major facilitator superfamily
L_nagelii_TMW11827_BSQ50_05095	ABC transporter substrate-binding protein	Unknown	3.33	PhnS: 2-aminoethylphosphonate ABC transporter, 2-aminoethylphosphonate binding protein	TIGR03227	TIGRmainrole:not available	TIGRsub1role:not available	EC:not available	GO:0030288 GO:0031362 GO:0033223 GO:0033225 GO:0033226 GO:0055052	trustless	fig|82688.4.peg.1005
L_nagelii_TMW11827_BSQ50_05100	ABC transporter permease	CytoplasmicMembrane	10	3a0106s02: sulfate ABC transporter, permease protein	TIGR00969	Transport and binding proteins	Anions	EC:not available	GO:0005887 GO:0008272 GO:0015419 GO:0055052	trustless	fig|82688.4.peg.1006
L_nagelii_TMW11827_BSQ50_05105	ABC transporter permease	CytoplasmicMembrane	10	PhnV: 2-aminoethylphosphonate ABC transport system, membrane component PhnV	TIGR03255	TIGRmainrole:not available	TIGRsub1role:not available	EC:not available	GO:0005887 GO:0033223 GO:0033225 GO:0055052	trustless	fig|82688.4.peg.1007
L_nagelii_TMW11827_BSQ50_05110	ABC transporter	CytoplasmicMembrane	9.96	PhnT2: putative 2-aminoethylphosphonate ABC transporter, ATP-binding protein	TIGR03265	Transport and binding proteins	Amino acids, peptides and amines	EC:not available	GO:0005524 GO:0009898 GO:0033223 GO:0033225 GO:0055052	trustless	fig|82688.4.peg.1008	Amino Acids and Derivatives	Arginine;urea cycle, polyamines	Polyamine Metabolism	Putrescine transport ATP-binding protein PotA (TC 3.A.1.11.1)
L_nagelii_TMW11827_BSQ50_05115	histidinol-phosphatase	Cytoplasmic	7.5	hisJ_fam: histidinol phosphate phosphatase, HisJ family	TIGR01856	TIGRmainrole:not available	TIGRsub1role:not available	EC:not available	GO:not available	trusty	fig|82688.4.peg.1009	Amino Acids and Derivatives	Histidine Metabolism	Histidine Biosynthesis	Histidinol-phosphatase (EC 3.1.3.15)
L_nagelii_TMW11827_BSQ50_05120	metallophosphoesterase	Unknown	2.5	acc_ester: putative phosphoesterase	TIGR03729	TIGRmainrole:not available	TIGRsub1role:not available	EC:not available	GO:not available	trustless	fig|82688.4.peg.1010	Amino Acids and Derivatives	Histidine Metabolism	Histidine Biosynthesis	Histidinol-phosphatase (EC 3.1.3.15)
L_nagelii_TMW11827_BSQ50_05125	N-acylamino acid racemase	Unknown	2.5	mucon_cyclo: muconate and chloromuconate cycloisomerases	TIGR02534	TIGRmainrole:not available	TIGRsub1role:not available	5.5.1.-	GO:not available	trustless
L_nagelii_TMW11827_BSQ50_05130	hypothetical protein	Unknown	2.5	hypothetical protein	TIGR:not available	TIGRmainrole:not available	TIGRsub1role:not available	EC:not available	GO:not available	TIGRannotationquality:not available	fig|82688.4.peg.1011
L_nagelii_TMW11827_BSQ50_05135	N-acetylmuramic acid 6-phosphate etherase	CytoplasmicMembrane	9.55	TIGR00274: N-acetylmuramic acid 6-phosphate etherase	TIGR00274	Cell envelope	Biosynthesis and degradation of murein sacculus and peptidoglycan	4.2.1.126	GO:0006040 GO:0009254 GO:0016835	trusty	fig|82688.4.peg.1012
L_nagelii_TMW11827_BSQ50_05140	RpiR family transcriptional regulator	Unknown	2.5	RuMP_HxlB: 6-phospho 3-hexuloisomerase	TIGR03127	TIGRmainrole:not available	TIGRsub1role:not available	5.3.-.-	GO:not available	trustless	fig|82688.4.peg.1014
L_nagelii_TMW11827_BSQ50_05145	hypothetical protein	Unknown	2.5	manA: mannose-6-phosphate isomerase, class I	TIGR00218	Energy metabolism	Sugars	5.3.1.8	GO:0004476 GO:0005975	trustless	fig|82688.4.peg.1015	Carbohydrates	Monosaccharides	Mannose Metabolism	Mannose-6-phosphate isomerase (EC 5.3.1.8)
L_nagelii_TMW11827_BSQ50_05150	hypothetical protein	CytoplasmicMembrane	9.55	hypothetical protein	TIGR:not available	TIGRmainrole:not available	TIGRsub1role:not available	EC:not available	GO:not available	TIGRannotationquality:not available	fig|82688.4.peg.1016
L_nagelii_TMW11827_BSQ50_05155	hypothetical protein	CytoplasmicMembrane	9.55	DHAK_reg: probable dihydroxyacetone kinase regulator	TIGR02366	TIGRmainrole:not available	TIGRsub1role:not available	EC:not available	GO:not available	trustless	fig|82688.4.peg.1017
L_nagelii_TMW11827_BSQ50_05160	succinyl-diaminopimelate desuccinylase	Cytoplasmic	7.5	DapE-ArgE: peptidase, ArgE/DapE family	TIGR01910	Protein fate	Degradation of proteins, peptides, and glycopeptides	3.4.-.-	GO:0004222 GO:0006508	trusty	fig|82688.4.peg.1018	Amino Acids and Derivatives	Arginine;urea cycle, polyamines	Arginine Biosynthesis extended	Acetylornithine deacetylase (EC 3.5.1.16)
L_nagelii_TMW11827_BSQ50_05165	hypothetical protein	Unknown	2.5	dipeptidaselike: putative dipeptidase	TIGR01887	TIGRmainrole:not available	TIGRsub1role:not available	3.4.13.-	GO:not available	trusty	fig|82688.4.peg.1019
L_nagelii_TMW11827_BSQ50_05170	peptide ABC transporter substrate-binding protein	Cellwall	9.21	nickel_nikA: nickel ABC transporter, nickel/metallophore periplasmic binding protein	TIGR02294	Transport and binding proteins	Cations and iron carrying compounds	EC:not available	GO:0015413 GO:0015675 GO:0016151 GO:0030288 GO:0031362 GO:0055052	trustless	fig|82688.4.peg.1020	Membrane Transport	ABC transporters	ABC transporter oligopeptide (TC 3.A.1.5.1)	Oligopeptide ABC transporter, periplasmic oligopeptide-binding protein OppA (TC 3.A.1.5.1)
L_nagelii_TMW11827_BSQ50_05175	hypothetical protein	Cytoplasmic	9.64	ROK_glcA_fam: ROK family protein (putative glucokinase)	TIGR00744	Unknown function	General	EC:not available	GO:not available	trustless	fig|82688.4.peg.1021
L_nagelii_TMW11827_BSQ50_05180	N(4)-(beta-N-acetylglucosaminyl)-L-asparaginase	Unknown	2.5	hypothetical protein	TIGR:not available	TIGRmainrole:not available	TIGRsub1role:not available	EC:not available	GO:not available	TIGRannotationquality:not available	fig|82688.4.peg.1022	Amino Acids and Derivatives	Glutamine, glutamate, aspartate, asparagine;ammonia assimilation	Glutamine, Glutamate, Aspartate and Asparagine Biosynthesis	L-asparaginase (EC 3.5.1.1)
L_nagelii_TMW11827_BSQ50_05185	copper homeostasis protein CutC	Cytoplasmic	7.5	hypothetical protein	TIGR:not available	TIGRmainrole:not available	TIGRsub1role:not available	EC:not available	GO:not available	TIGRannotationquality:not available	fig|82688.4.peg.1023
L_nagelii_TMW11827_BSQ50_05190	exonuclease sbcCD subunit D	Cytoplasmic	7.5	sbcd: exonuclease SbcCD, D subunit	TIGR00619	DNA metabolism	DNA replication, recombination, and repair	EC:not available	GO:0004527 GO:0006260 GO:0006310	trusty	fig|82688.4.peg.1024	DNA Metabolism	DNA repair	DNA repair, bacterial	Exonuclease SbcD
L_nagelii_TMW11827_BSQ50_05195	hypothetical protein	Cytoplasmic	7.5	sbcc: exonuclease SbcC	TIGR00618	DNA metabolism	DNA replication, recombination, and repair	EC:not available	GO:0004527 GO:0006260 GO:0006310	unclear	fig|82688.4.peg.1025	DNA Metabolism	DNA repair	DNA repair, bacterial	Exonuclease SbcC
L_nagelii_TMW11827_BSQ50_05200	diacetyl reductase	Cytoplasmic	9.67	23BDH: acetoin reductases	TIGR02415	Energy metabolism	Fermentation	1.1.1.-	GO:not available	trusty	fig|82688.4.peg.1026	Carbohydrates	Fermentation	Acetoin, butanediol metabolism	2,3-butanediol dehydrogenase, S-alcohol forming, (S)-acetoin-specific (EC 1.1.1.76)
L_nagelii_TMW11827_BSQ50_05205	hypothetical protein	Unknown	2.5	ccoS: cytochrome oxidase maturation protein, cbb3-type	TIGR00847	Energy metabolism Protein fate	Electron transport Protein modification and repair	EC:not available	GO:0008535	trustless	fig|82688.4.peg.1027
L_nagelii_TMW11827_BSQ50_05210	hypothetical protein	CytoplasmicMembrane	10	hypothetical protein	TIGR:not available	TIGRmainrole:not available	TIGRsub1role:not available	EC:not available	GO:not available	TIGRannotationquality:not available	fig|82688.4.peg.1028
L_nagelii_TMW11827_BSQ50_05215	hydrolase	Cytoplasmic	7.5	Cof-subfamily: Cof-like hydrolase	TIGR00099	Unknown function	Enzymes of unknown specificity	EC:not available	GO:0008152 GO:0016787	trusty	fig|82688.4.peg.1029
L_nagelii_TMW11827_BSQ50_05220	hypothetical protein	CytoplasmicMembrane	10	EPS_sugtrans: exopolysaccharide biosynthesis polyprenyl glycosylphosphotransferase	TIGR03025	TIGRmainrole:not available	TIGRsub1role:not available	EC:not available	GO:not available	trustless	fig|82688.4.peg.1030
L_nagelii_TMW11827_BSQ50_05225	PTS mannose transporter subunit IIAB	Cytoplasmic	9.67	pts-sorbose: PTS system, mannose/fructose/sorbose family, IIB component	TIGR00854	Signal transduction Transport and binding proteins	Carbohydrates, organic alcohols, and acids PTS	2.7.1.69	GO:0008982 GO:0009401	trustless	fig|82688.4.peg.1032	Cell Wall and Capsule	Capsular and extracellular polysacchrides	Sialic Acid Metabolism	PTS system, mannose-specific IIB component (EC 2.7.1.69)
L_nagelii_TMW11827_BSQ50_05230	PTS fructose transporter subunit IIC	CytoplasmicMembrane	10	EII-Sor: PTS system, mannose/fructose/sorbose family, IIC component	TIGR00822	Signal transduction Transport and binding proteins	Carbohydrates, organic alcohols, and acids PTS	EC:not available	GO:0008982 GO:0009401	trustless	fig|82688.4.peg.1033
L_nagelii_TMW11827_BSQ50_05235	PTS fructose transporter subunit IID	CytoplasmicMembrane	10	EIID-AGA: PTS system, mannose/fructose/sorbose family, IID component	TIGR00828	Signal transduction Transport and binding proteins	Carbohydrates, organic alcohols, and acids PTS	EC:not available	GO:0008982 GO:0009401	trustless	fig|82688.4.peg.1034
L_nagelii_TMW11827_BSQ50_05240	PTS sugar transporter subunit IIA	Cytoplasmic	9.67	EIIA-man: PTS system, mannose/fructose/sorbose family, IIA component	TIGR00824	Signal transduction Transport and binding proteins	Carbohydrates, organic alcohols, and acids PTS	2.7.1.69	GO:not available	unclear	fig|82688.4.peg.1035
L_nagelii_TMW11827_BSQ50_05245	serine hydrolase	Cytoplasmic	7.5	hypothetical protein	TIGR:not available	TIGRmainrole:not available	TIGRsub1role:not available	EC:not available	GO:not available	TIGRannotationquality:not available	fig|82688.4.peg.1036	Virulence, Disease and Defense	Resistance to antibiotics and toxic compounds	Beta-lactamase	Beta-lactamase class C and other penicillin binding proteins
L_nagelii_TMW11827_BSQ50_05250	LysR family transcriptional regulator	Cytoplasmic	9.95	TF_pcaQ: pca operon transcription factor PcaQ	TIGR02424	Energy metabolism Regulatory functions	DNA interactions Other	EC:not available	GO:0016563 GO:0019619 GO:0045893	trustless	fig|82688.4.peg.1037	Regulation and Cell signaling	Regulation and Cell signaling - no subcategory	LysR-family proteins in Escherichia coli	Chromosome initiation inhibitor
L_nagelii_TMW11827_BSQ50_05255	AP endonuclease	Cytoplasmic	7.5	OH-pyruv-isom: hydroxypyruvate isomerase	TIGR03234	TIGRmainrole:not available	TIGRsub1role:not available	5.3.1.22	GO:not available	trustless	fig|82688.4.peg.1038	Carbohydrates	Sugar alcohols	Inositol catabolism	Inosose isomerase (EC 5.3.99.-)
L_nagelii_TMW11827_BSQ50_05260	2-deoxy-D-gluconate 3-dehydrogenase	Cytoplasmic	9.97	3oxo_ACP_reduc: 3-oxoacyl-[acyl-carrier-protein] reductase	TIGR01830	Fatty acid and phospholipid metabolism	Biosynthesis	1.1.1.100	GO:0004316 GO:0006633	trustless	fig|82688.4.peg.1039	Carbohydrates	Monosaccharides	D-Galacturonate and D-Glucuronate Utilization	2-deoxy-D-gluconate 3-dehydrogenase (EC 1.1.1.125)
L_nagelii_TMW11827_BSQ50_05265	hypothetical protein	Unknown	2.5	esterase_phb: esterase, PHB depolymerase family	TIGR01840	Fatty acid and phospholipid metabolism	Degradation	3.1.1.-	GO:not available	trustless	fig|82688.4.peg.1040
L_nagelii_TMW11827_BSQ50_05270	MFS transporter	CytoplasmicMembrane	10	2A0114: D-galactonate transporter	TIGR00893	Transport and binding proteins	Carbohydrates, organic alcohols, and acids	EC:not available	GO:not available	trustless	fig|82688.4.peg.1041
L_nagelii_TMW11827_BSQ50_05275	LysR family transcriptional regulator	Cytoplasmic	9.67	TF_pcaQ: pca operon transcription factor PcaQ	TIGR02424	Energy metabolism Regulatory functions	DNA interactions Other	EC:not available	GO:0016563 GO:0019619 GO:0045893	trustless	fig|82688.4.peg.1042	Regulation and Cell signaling	Regulation and Cell signaling - no subcategory	LysR-family proteins in Escherichia coli	Chromosome initiation inhibitor
L_nagelii_TMW11827_BSQ50_05280	shikimate dehydrogenase	Cytoplasmic	7.5	aroE: shikimate dehydrogenase	TIGR00507	Amino acid biosynthesis	Aromatic amino acid family	1.1.1.25	GO:0004764 GO:0009423	trusty	fig|82688.4.peg.1043	Metabolism of Aromatic Compounds	Peripheral pathways for catabolism of aromatic compounds	Quinate degradation	Shikimate/quinate 5-dehydrogenase I beta (EC 1.1.1.282)
L_nagelii_TMW11827_BSQ50_05285	3-dehydroquinate dehydratase	Cytoplasmic	7.5	aroD: 3-dehydroquinate dehydratase, type I	TIGR01093	Amino acid biosynthesis	Aromatic amino acid family	4.2.1.10	GO:0003855 GO:0009423	trusty	fig|82688.4.peg.1044	Metabolism of Aromatic Compounds	Peripheral pathways for catabolism of aromatic compounds	Quinate degradation	3-dehydroquinate dehydratase I (EC 4.2.1.10)
L_nagelii_TMW11827_BSQ50_05290	2,4-dienoyl-CoA reductase	Cytoplasmic	7.5	mycofact_OYE_2: mycofactocin system FadH/OYE family oxidoreductase 2	TIGR03997	TIGRmainrole:not available	TIGRsub1role:not available	1.-.-.-	GO:not available	trustless	fig|82688.4.peg.1045
L_nagelii_TMW11827_BSQ50_05295	glutathione reductase	Cytoplasmic	9.67	lipoamide_DH: dihydrolipoyl dehydrogenase	TIGR01350	TIGRmainrole:not available	TIGRsub1role:not available	1.8.1.4	GO:0004148 GO:0005624 GO:0006096 GO:0045454 GO:0051068	trustless	fig|82688.4.peg.1046
L_nagelii_TMW11827_BSQ50_05300	LysR family transcriptional regulator	Cytoplasmic	9.67	TF_pcaQ: pca operon transcription factor PcaQ	TIGR02424	Energy metabolism Regulatory functions	DNA interactions Other	EC:not available	GO:0016563 GO:0019619 GO:0045893	trustless	fig|82688.4.peg.1047
L_nagelii_TMW11827_BSQ50_05305	NADPH-dependent FMN reductase	Unknown	2.5	FMN_reduc_SsuE: FMN reductase	TIGR03567	Central intermediary metabolism	Sulfur metabolism	1.5.1.38	GO:0008752 GO:0044273 GO:0055114	trustless	fig|82688.4.peg.1048
L_nagelii_TMW11827_BSQ50_05310	flavocytochrome c	CytoplasmicMembrane	9.51	flavo_cyto_c: flavocytochrome c	TIGR01813	Energy metabolism	Electron transport	EC:not available	GO:not available	trusty	fig|82688.4.peg.1049	Respiration	Electron donating reactions	Succinate dehydrogenase	Fumarate reductase flavoprotein subunit (EC 1.3.99.1)
L_nagelii_TMW11827_BSQ50_05315	bacteriocin immunity protein	Unknown	2.5	hypothetical protein	TIGR:not available	TIGRmainrole:not available	TIGRsub1role:not available	EC:not available	GO:not available	TIGRannotationquality:not available	fig|82688.4.peg.1050
L_nagelii_TMW11827_BSQ50_05320	nitrate reductase	Cytoplasmic	7.5	arcA: arginine deiminase	TIGR01078	Energy metabolism	Amino acids and amines	3.5.3.6	GO:0016990 GO:0019546	trustless	fig|82688.4.peg.1051	Amino Acids and Derivatives	Arginine;urea cycle, polyamines	Arginine Deiminase Pathway	Arginine deiminase (EC 3.5.3.6)
L_nagelii_TMW11827_BSQ50_05325	hypothetical protein	Unknown	2.5	hypothetical protein	TIGR:not available	TIGRmainrole:not available	TIGRsub1role:not available	EC:not available	GO:not available	TIGRannotationquality:not available	fig|82688.4.peg.1052
L_nagelii_TMW11827_BSQ50_05330	hypothetical protein	Cytoplasmic	9.67	Phn_Fe-ADH: phosphonate metabolism-associated iron-containing alcohol dehydrogenase	TIGR03405	TIGRmainrole:not available	TIGRsub1role:not available	EC:not available	GO:not available	trustless	fig|82688.4.peg.1053	Cofactors, Vitamins, Prosthetic Groups, Pigments	Folate and pterines	5-FCL-like protein	Alcohol dehydrogenase (EC 1.1.1.1)
L_nagelii_TMW11827_BSQ50_05335	theronine dehydrogenase	Cytoplasmic	9.97	tdh: L-threonine 3-dehydrogenase	TIGR00692	Energy metabolism	Amino acids and amines	1.1.1.103	GO:0006567 GO:0008743	trustless	fig|82688.4.peg.1054	Amino Acids and Derivatives	Lysine, threonine, methionine, and cysteine	Threonine degradation	Threonine dehydrogenase and related Zn-dependent dehydrogenases
L_nagelii_TMW11827_BSQ50_05340	glycosyl transferase family 2	CytoplasmicMembrane	9.99	drrA: daunorubicin resistance ABC transporter, ATP-binding protein	TIGR01188	Transport and binding proteins	Other	EC:not available	GO:0005524 GO:0043190 GO:0043215 GO:0043216	trustless	fig|82688.4.peg.1055
L_nagelii_TMW11827_BSQ50_05345	ABC transporter permease	CytoplasmicMembrane	10	Mtu_efflux: ABC transporter efflux protein, DrrB family	TIGR00025	TIGRmainrole:not available	TIGRsub1role:not available	EC:not available	GO:0005887 GO:0006810 GO:0042626 GO:0043190	unclear	fig|82688.4.peg.1056
L_nagelii_TMW11827_BSQ50_05350	TetR family transcriptional regulator	Cytoplasmic	7.5	mycofact_TetR: mycofactocin system transcriptional regulator	TIGR03968	Regulatory functions	DNA interactions	EC:not available	GO:0003700 GO:0006355	trustless	fig|82688.4.peg.1057
L_nagelii_TMW11827_BSQ50_05355	ABC transporter permease	CytoplasmicMembrane	10	ADOP: acidobacterial duplicated orphan permease	TIGR03434	TIGRmainrole:not available	TIGRsub1role:not available	EC:not available	GO:0003674 GO:0005887 GO:0006810	trustless	fig|82688.4.peg.1058	Virulence, Disease and Defense	Resistance to antibiotics and toxic compounds	Streptococcus pneumoniae Vancomycin Tolerance Locus	ABC transporter membrane-spanning permease, Pep export, Vex3
L_nagelii_TMW11827_BSQ50_05360	ABC transporter	CytoplasmicMembrane	9.96	L_ocin_972_ABC: putative bacteriocin export ABC transporter, lactococcin 972 group	TIGR03608	Cellular processes Transport and binding proteins	Toxin production and resistance Unknown substrate	EC:not available	GO:0005524 GO:0006810 GO:0042626	trustless	fig|82688.4.peg.1059
L_nagelii_TMW11827_BSQ50_05365	serine hydrolase	Unknown	2.5	hypothetical protein	TIGR:not available	TIGRmainrole:not available	TIGRsub1role:not available	EC:not available	GO:not available	TIGRannotationquality:not available	fig|82688.4.peg.1060	Virulence, Disease and Defense	Resistance to antibiotics and toxic compounds	Beta-lactamase	Beta-lactamase class A
L_nagelii_TMW11827_BSQ50_05370	fatty acid-binding protein DegV	Unknown	2.5	DegV: EDD domain protein, DegV family	TIGR00762	Unknown function	General	EC:not available	GO:0005575 GO:0008150 GO:0016740	trusty	fig|82688.4.peg.1061
L_nagelii_TMW11827_BSQ50_05375	hypothetical protein	Cytoplasmic	7.5	2A73: putative bicarbonate transporter, IctB family	TIGR00947	Transport and binding proteins	Carbohydrates, organic alcohols, and acids	EC:not available	GO:not available	trustless	fig|82688.4.peg.1062
L_nagelii_TMW11827_BSQ50_05380	transcriptional regulator	CytoplasmicMembrane	9.51	lytR_cpsA_psr: cell envelope-related function transcriptional attenuator common domain	TIGR00350	Regulatory functions	Other	EC:not available	GO:not available	trusty	fig|82688.4.peg.1063	Regulation and Cell signaling	Regulation and Cell signaling - no subcategory	Cell envelope-associated LytR-CpsA-Psr transcriptional attenuators	Cell envelope-associated transcriptional attenuator LytR-CpsA-Psr, subfamily M (as in PMID19099556)
L_nagelii_TMW11827_BSQ50_05385	hypothetical protein	CytoplasmicMembrane	10	TMAO_torE: trimethylamine N-oxide reductase system, TorE protein	TIGR02972	Energy metabolism	Anaerobic	EC:not available	GO:0009033 GO:0009061 GO:0009322	trustless	fig|82688.4.peg.1064
L_nagelii_TMW11827_BSQ50_05390	hypothetical protein	CytoplasmicMembrane	10	holin_phiLC3: holin, phage phi LC3 family	TIGR01598	Mobile and extrachromosomal element functions	Prophage functions	EC:not available	GO:0034290	trustless	fig|82688.4.peg.1065
L_nagelii_TMW11827_BSQ50_05395	hypothetical protein	CytoplasmicMembrane	9.99	hypothetical protein	TIGR:not available	TIGRmainrole:not available	TIGRsub1role:not available	EC:not available	GO:not available	TIGRannotationquality:not available	fig|82688.4.peg.1066	Virulence, Disease and Defense	Resistance to antibiotics and toxic compounds	Beta-lactamase	Beta-lactamase class C and other penicillin binding proteins
L_nagelii_TMW11827_BSQ50_05400	hypothetical protein	Unknown	2.5	hypothetical protein	TIGR:not available	TIGRmainrole:not available	TIGRsub1role:not available	EC:not available	GO:not available	TIGRannotationquality:not available
L_nagelii_TMW11827_BSQ50_05405	hypothetical protein	CytoplasmicMembrane	9.55	esterase_phb: esterase, PHB depolymerase family	TIGR01840	Fatty acid and phospholipid metabolism	Degradation	3.1.1.-	GO:not available	trustless	fig|82688.4.peg.1068
L_nagelii_TMW11827_BSQ50_05410	LysR family transcriptional regulator	Cytoplasmic	9.97	phn_lysR: aminoethylphosphonate catabolism associated LysR family transcriptional regulator	TIGR03339	Regulatory functions	DNA interactions	EC:not available	GO:0003700 GO:0006355	trustless	fig|82688.4.peg.1069	Carbohydrates	Central carbohydrate metabolism	Pyruvate metabolism I: anaplerotic reactions, PEP	Malolactic regulator
L_nagelii_TMW11827_BSQ50_05415	NAD-dependent malic enzyme	Cytoplasmic	7.5	hypothetical protein	TIGR:not available	TIGRmainrole:not available	TIGRsub1role:not available	EC:not available	GO:not available	TIGRannotationquality:not available	fig|82688.4.peg.1070	Carbohydrates	Central carbohydrate metabolism	Pyruvate metabolism I: anaplerotic reactions, PEP	Malolactic enzyme (EC 1.-.-.-)
L_nagelii_TMW11827_BSQ50_05420	anion permease	CytoplasmicMembrane	10	dass: transporter, divalent anion:Na+ symporter (DASS) family	TIGR00785	Transport and binding proteins	Anions Cations and iron carrying compounds	EC:not available	GO:0005887 GO:0006820 GO:0008509	trusty	fig|82688.4.peg.1071
L_nagelii_TMW11827_BSQ50_05425	chloride channel protein	CytoplasmicMembrane	10	hypothetical protein	TIGR:not available	TIGRmainrole:not available	TIGRsub1role:not available	EC:not available	GO:not available	TIGRannotationquality:not available	fig|82688.4.peg.1073
L_nagelii_TMW11827_BSQ50_05430	L-lactate dehydrogenase	Cytoplasmic	9.97	L-LDH-NAD: L-lactate dehydrogenase	TIGR01771	Energy metabolism	Anaerobic Glycolysis/gluconeogenesis	1.1.1.27	GO:0004459 GO:0005737 GO:0019642	trustless	fig|82688.4.peg.1074	Carbohydrates	Fermentation	Fermentations: Mixed acid	L-lactate dehydrogenase (EC 1.1.1.27)
L_nagelii_TMW11827_BSQ50_05435	hypothetical protein	CytoplasmicMembrane	9.55	LPXTG_anchor: LPXTG cell wall anchor domain	TIGR01167	Cell envelope	Other	EC:not available	GO:0009986	trustless	fig|82688.4.peg.1075
L_nagelii_TMW11827_BSQ50_05440	DUF2273 domain-containing protein	CytoplasmicMembrane	9.55	spore_II_E: stage II sporulation protein E	TIGR02865	Cellular processes	Sporulation and germination	3.1.3.16	GO:0004722 GO:0016020 GO:0030436	trustless	fig|82688.4.peg.1076
L_nagelii_TMW11827_BSQ50_05445	alkaline-shock protein	Cytoplasmic	7.5	hypothetical protein	TIGR:not available	TIGRmainrole:not available	TIGRsub1role:not available	EC:not available	GO:not available	TIGRannotationquality:not available	fig|82688.4.peg.1077
L_nagelii_TMW11827_BSQ50_05450	alkaline-shock protein	Cytoplasmic	7.5	hypothetical protein	TIGR:not available	TIGRmainrole:not available	TIGRsub1role:not available	EC:not available	GO:not available	TIGRannotationquality:not available	fig|82688.4.peg.1078
L_nagelii_TMW11827_BSQ50_05455	CsbD family protein	Unknown	2.5	WXG100_ESAT6: WXG100 family type VII secretion target	TIGR03930	TIGRmainrole:not available	TIGRsub1role:not available	EC:not available	GO:0003674 GO:0005576 GO:0008150	trustless	fig|82688.4.peg.1079
L_nagelii_TMW11827_BSQ50_05460	hypothetical protein	CytoplasmicMembrane	10	dass: transporter, divalent anion:Na+ symporter (DASS) family	TIGR00785	Transport and binding proteins	Anions Cations and iron carrying compounds	EC:not available	GO:0005887 GO:0006820 GO:0008509	trustless	fig|82688.4.peg.1080
L_nagelii_TMW11827_BSQ50_05465	hypothetical protein	CytoplasmicMembrane	10	hypothetical protein	TIGR:not available	TIGRmainrole:not available	TIGRsub1role:not available	EC:not available	GO:not available	TIGRannotationquality:not available	fig|82688.4.peg.1081
L_nagelii_TMW11827_BSQ50_05470	serine dehydratase	Cytoplasmic	7.5	sda_beta: L-serine dehydratase, iron-sulfur-dependent, beta subunit	TIGR00719	Energy metabolism	Amino acids and amines Glycolysis/gluconeogenesis	4.3.1.17	GO:0003941 GO:0006094 GO:0006565	unclear	fig|82688.4.peg.1082	Amino Acids and Derivatives	Alanine, serine, and glycine	Glycine and Serine Utilization	L-serine dehydratase, beta subunit (EC 4.3.1.17)
L_nagelii_TMW11827_BSQ50_05475	L-serine dehydratase, iron-sulfur-dependent subunit alpha	CytoplasmicMembrane	9.55	sda_alpha: L-serine dehydratase, iron-sulfur-dependent, alpha subunit	TIGR00718	Energy metabolism	Amino acids and amines Glycolysis/gluconeogenesis	4.3.1.17	GO:0003941 GO:0006094 GO:0006565	trusty	fig|82688.4.peg.1083	Amino Acids and Derivatives	Alanine, serine, and glycine	Glycine and Serine Utilization	L-serine dehydratase, alpha subunit (EC 4.3.1.17)
L_nagelii_TMW11827_BSQ50_05480	transcriptional regulator	CytoplasmicMembrane	9.99	lytR_cpsA_psr: cell envelope-related function transcriptional attenuator common domain	TIGR00350	Regulatory functions	Other	EC:not available	GO:not available	trusty	fig|82688.4.peg.1084	Regulation and Cell signaling	Regulation and Cell signaling - no subcategory	Cell envelope-associated LytR-CpsA-Psr transcriptional attenuators	Cell envelope-associated transcriptional attenuator LytR-CpsA-Psr, subfamily F2 (as in PMID19099556)
L_nagelii_TMW11827_BSQ50_05485	chain-length determining protein	CytoplasmicMembrane	9.55	polys_exp_MPA1: polysaccharide export protein, MPA1 family	TIGR01006	Transport and binding proteins	Carbohydrates, organic alcohols, and acids	EC:not available	GO:not available	trustless	fig|82688.4.peg.1085	Cell Wall and Capsule	Capsular and extracellular polysacchrides	Exopolysaccharide Biosynthesis	Tyrosine-protein kinase transmembrane modulator EpsC
L_nagelii_TMW11827_BSQ50_05490	exopolysaccharide biosynthesis protein	CytoplasmicMembrane	9.51	eps_fam: capsular exopolysaccharide family	TIGR01007	Transport and binding proteins	Carbohydrates, organic alcohols, and acids	EC:not available	GO:not available	trusty	fig|82688.4.peg.1086	Cell Wall and Capsule	Capsular and extracellular polysacchrides	Exopolysaccharide Biosynthesis	Tyrosine-protein kinase EpsD (EC 2.7.10.2)
L_nagelii_TMW11827_BSQ50_05495	tyrosine protein phosphatase	Cytoplasmic	7.5	hypothetical protein	TIGR:not available	TIGRmainrole:not available	TIGRsub1role:not available	EC:not available	GO:not available	TIGRannotationquality:not available	fig|82688.4.peg.1087	Cell Wall and Capsule	Capsular and extracellular polysacchrides	Exopolysaccharide Biosynthesis	Manganese-dependent protein-tyrosine phosphatase (EC 3.1.3.48)
L_nagelii_TMW11827_BSQ50_05500	polysaccharide biosynthesis protein GtrA	CytoplasmicMembrane	10	hypothetical protein	TIGR:not available	TIGRmainrole:not available	TIGRsub1role:not available	EC:not available	GO:not available	TIGRannotationquality:not available	fig|82688.4.peg.1088
L_nagelii_TMW11827_BSQ50_05505	glycosyltransferase	CytoplasmicMembrane	9.99	PgaC_IcaA: poly-beta-1,6 N-acetyl-D-glucosamine synthase	TIGR03937	TIGRmainrole:not available	TIGRsub1role:not available	2.4.1.-	GO:0008375 GO:0042710	trustless	fig|82688.4.peg.1089
L_nagelii_TMW11827_BSQ50_05510	hypothetical protein	Extracellular	9.72	patB_acyB_mcaB: cyanobactin biosynthesis protein, PatB/AcyB/McaB family	TIGR04220	TIGRmainrole:not available	TIGRsub1role:not available	EC:not available	GO:not available	trustless
L_nagelii_TMW11827_BSQ50_05515	hypothetical protein	Extracellular	9.98	glucan_65_rpt: glucan-binding repeat	TIGR04035	TIGRmainrole:not available	TIGRsub1role:not available	EC:not available	GO:0030246	unclear
L_nagelii_TMW11827_BSQ50_05520	general stress protein	Cytoplasmic	7.5	S_layer_CsaB: polysaccharide pyruvyl transferase CsaB	TIGR03609	Cell envelope Protein fate	Protein and peptide secretion and trafficking Surface structures	2.-.-.-	GO:0042545 GO:0046919	trustless	fig|82688.4.peg.1091
L_nagelii_TMW11827_BSQ50_05525	hypothetical protein	Extracellular	8.19	flagell_FlgJ: flagellar rod assembly protein/muramidase FlgJ	TIGR02541	TIGRmainrole:not available	TIGRsub1role:not available	EC:not available	GO:0001539 GO:0009296 GO:0016798	trustless	fig|82688.4.peg.1093	Stress Response	Osmotic stress	Choline and Betaine Uptake and Betaine Biosynthesis	Choline binding protein A
L_nagelii_TMW11827_BSQ50_05530	hypothetical protein	CytoplasmicMembrane	10	efflux_EmrB: drug resistance MFS transporter, drug:H+ antiporter-2 (14 Spanner) (DHA2) family	TIGR00711	Cellular processes Transport and binding proteins	Other Toxin production and resistance	EC:not available	GO:0005887 GO:0006855 GO:0015307 GO:0042493	unclear	fig|82688.4.peg.1094
L_nagelii_TMW11827_BSQ50_05535	hypothetical protein	Cytoplasmic	7.5	hypothetical protein	TIGR:not available	TIGRmainrole:not available	TIGRsub1role:not available	EC:not available	GO:not available	TIGRannotationquality:not available	fig|82688.4.peg.1095
L_nagelii_TMW11827_BSQ50_05540	hypothetical protein	Unknown	2.5	hypothetical protein	TIGR:not available	TIGRmainrole:not available	TIGRsub1role:not available	EC:not available	GO:not available	TIGRannotationquality:not available	fig|82688.4.peg.1096
L_nagelii_TMW11827_BSQ50_05545	aldo/keto reductase	Cytoplasmic	9.97	Kv_beta: voltage-dependent potassium channel beta subunit	TIGR01293	TIGRmainrole:not available	TIGRsub1role:not available	EC:not available	GO:not available	trustless	fig|82688.4.peg.1097
L_nagelii_TMW11827_BSQ50_05550	GNAT family N-acetyltransferase	Unknown	2.5	PseH: UDP-4-amino-4,6-dideoxy-N-acetyl-beta-L-altrosamine N-acetyltransferase	TIGR03585	TIGRmainrole:not available	TIGRsub1role:not available	2.3.1.202	GO:not available	trustless	fig|82688.4.peg.1098
L_nagelii_TMW11827_BSQ50_05555	hypothetical protein	CytoplasmicMembrane	10	hypothetical protein	TIGR:not available	TIGRmainrole:not available	TIGRsub1role:not available	EC:not available	GO:not available	TIGRannotationquality:not available	fig|82688.4.peg.1099
L_nagelii_TMW11827_BSQ50_05560	amino acid permease	CytoplasmicMembrane	10	2A0306: amino acid transporter	TIGR00909	Transport and binding proteins	Amino acids, peptides and amines	EC:not available	GO:not available	unclear	fig|82688.4.peg.1100
L_nagelii_TMW11827_BSQ50_05565	hypothetical protein	CytoplasmicMembrane	10	ncs1: NCS1 nucleoside transporter family	TIGR00800	Transport and binding proteins	Nucleosides, purines and pyrimidines	EC:not available	GO:not available	unclear	fig|82688.4.peg.1101	Nucleosides and Nucleotides	Purines	Purine Utilization	Cytosine/purine/uracil/thiamine/allantoin permease family protein
L_nagelii_TMW11827_BSQ50_05570	cytosine deaminase	Cytoplasmic	7.5	pyrC_multi: dihydroorotase, multifunctional complex type	TIGR00857	Purines, pyrimidines, nucleosides, and nucleotides	Pyrimidine ribonucleotide biosynthesis	3.5.2.3	GO:0004151 GO:0009220	trustless	fig|82688.4.peg.1102	Nucleosides and Nucleotides	Pyrimidines	pyrimidine conversions	Cytosine deaminase (EC 3.5.4.1)
L_nagelii_TMW11827_BSQ50_05575	alcohol dehydrogenase	Cytoplasmic	9.97	adh_fam_1: zinc-binding alcohol dehydrogenase family protein	TIGR02817	Energy metabolism	Fermentation	EC:not available	GO:0004024 GO:0006113 GO:0008270	trusty	fig|82688.4.peg.1103
L_nagelii_TMW11827_BSQ50_05580	GNAT family N-acetyltransferase	CytoplasmicMembrane	9.55	rimI: ribosomal-protein-alanine acetyltransferase	TIGR01575	Protein synthesis	Ribosomal proteins: synthesis and modification	2.3.1.128	GO:0006464 GO:0008999 GO:0042254	trustless	fig|82688.4.peg.1104
L_nagelii_TMW11827_BSQ50_05585	phosphoglycerate dehydrogenase	Cytoplasmic	9.97	PGDH: phosphoglycerate dehydrogenase	TIGR01327	Amino acid biosynthesis	Serine family	1.1.1.95	GO:0004617 GO:0006564	trustless	fig|82688.4.peg.1105	Cofactors, Vitamins, Prosthetic Groups, Pigments	Pyridoxine	Pyridoxin (Vitamin B6) Biosynthesis	D-3-phosphoglycerate dehydrogenase (EC 1.1.1.95)
L_nagelii_TMW11827_BSQ50_05590	hypothetical protein	Cytoplasmic	7.5	HMG_CoA_R_NAD: hydroxymethylglutaryl-CoA reductase, degradative	TIGR00532	Energy metabolism	Other	1.1.1.88	GO:0004420 GO:0016054	trustless	fig|82688.4.peg.1106
L_nagelii_TMW11827_BSQ50_05595	ECF transporter S component	CytoplasmicMembrane	10	TIGR04002: TIGR04002 family protein	TIGR04002	Unknown function	General	EC:not available	GO:not available	trustless	fig|82688.4.peg.1107	Membrane Transport	Membrane Transport - no subcategory	ECF class transporters	Substrate-specific component MtsA of methionine-regulated ECF transporter
L_nagelii_TMW11827_BSQ50_05600	heme ABC transporter ATP-binding protein	CytoplasmicMembrane	9.99	ECF_ATPase_1: energy-coupling factor transporter ATPase	TIGR04520	Transport and binding proteins	Unknown substrate	3.6.3.-	GO:0005524 GO:0006810 GO:0009898 GO:0042626	trusty	fig|82688.4.peg.1108	Membrane Transport	Membrane Transport - no subcategory	ECF class transporters	Duplicated ATPase component MtsB of energizing module of methionine-regulated ECF transporter
L_nagelii_TMW11827_BSQ50_05605	hypothetical protein	CytoplasmicMembrane	10	ECF_T_CbiQ: cobalt ECF transporter T component CbiQ	TIGR02454	Transport and binding proteins	Cations and iron carrying compounds	EC:not available	GO:0005887 GO:0006824 GO:0032778 GO:0043190	trustless	fig|82688.4.peg.1109	Membrane Transport	Membrane Transport - no subcategory	ECF class transporters	Transmembrane component MtsC of energizing module of methionine-regulated ECF transporter
L_nagelii_TMW11827_BSQ50_05610	Rossman fold protein, TIGR00730 family	Unknown	2.5	TIGR00730: TIGR00730 family protein	TIGR00730	Hypothetical proteins	Conserved	EC:not available	GO:not available	trusty	fig|82688.4.peg.1110
L_nagelii_TMW11827_BSQ50_05615	chromosome condensation protein CrcB	CytoplasmicMembrane	10	crcB: protein CrcB	TIGR00494	Unknown function	General	EC:not available	GO:not available	unclear	fig|82688.4.peg.1111
L_nagelii_TMW11827_BSQ50_05620	camphor resistance protein CrcB	CytoplasmicMembrane	10	crcB: protein CrcB	TIGR00494	Unknown function	General	EC:not available	GO:not available	unclear	fig|82688.4.peg.1112
L_nagelii_TMW11827_BSQ50_05625	hypothetical protein	Unknown	2.5	hypothetical protein	TIGR:not available	TIGRmainrole:not available	TIGRsub1role:not available	EC:not available	GO:not available	TIGRannotationquality:not available	fig|82688.4.peg.1113
L_nagelii_TMW11827_BSQ50_05630	excinuclease ABC subunit A	CytoplasmicMembrane	9.55	TIGR03491: putative RecB family nuclease, TM0106 family	TIGR03491	TIGRmainrole:not available	TIGRsub1role:not available	EC:not available	GO:not available	trustless	fig|82688.4.peg.1114
L_nagelii_TMW11827_BSQ50_05635	osmotically inducible protein OsmC	Cytoplasmic	7.5	TIGR03549: YcaO domain protein	TIGR03549	TIGRmainrole:not available	TIGRsub1role:not available	EC:not available	GO:not available	trustless	fig|82688.4.peg.1115
L_nagelii_TMW11827_BSQ50_05640	ABC transporter ATP-binding protein	CytoplasmicMembrane	9.96	galliderm_ABC: lantibiotic protection ABC transporter, ATP-binding subunit	TIGR03740	TIGRmainrole:not available	TIGRsub1role:not available	EC:not available	GO:not available	trustless	fig|82688.4.peg.1116
L_nagelii_TMW11827_BSQ50_05645	hypothetical protein	CytoplasmicMembrane	10	hypothetical protein	TIGR:not available	TIGRmainrole:not available	TIGRsub1role:not available	EC:not available	GO:not available	TIGRannotationquality:not available	fig|82688.4.peg.1117
L_nagelii_TMW11827_BSQ50_05650	hypothetical protein	CytoplasmicMembrane	10	hypothetical protein	TIGR:not available	TIGRmainrole:not available	TIGRsub1role:not available	EC:not available	GO:not available	TIGRannotationquality:not available	fig|82688.4.peg.1119
L_nagelii_TMW11827_BSQ50_05655	hypothetical protein	CytoplasmicMembrane	9.55	hypothetical protein	TIGR:not available	TIGRmainrole:not available	TIGRsub1role:not available	EC:not available	GO:not available	TIGRannotationquality:not available	fig|82688.4.peg.1120
L_nagelii_TMW11827_BSQ50_05660	AI-2E family transporter	CytoplasmicMembrane	10	spore_ytvI: sporulation integral membrane protein YtvI	TIGR02872	Cellular processes	Sporulation and germination	EC:not available	GO:0003674 GO:0016021 GO:0030436	trustless	fig|82688.4.peg.1121
L_nagelii_TMW11827_BSQ50_05665	hypothetical protein	Extracellular	8.91	spore_safA: spore coat assembly protein SafA	TIGR02899	Cellular processes	Sporulation and germination	EC:not available	GO:0003674 GO:0030436	trustless	fig|82688.4.peg.1122
L_nagelii_TMW11827_BSQ50_05670	hypothetical protein	Extracellular	9.72	deacetyl_PgaB: poly-beta-1,6-N-acetyl-D-glucosamine N-deacetylase PgaB	TIGR03938	Cell envelope	Biosynthesis and degradation of surface polysaccharides and lipopolysaccharides	3.5.1.-	GO:0019213 GO:0045226	trustless	fig|82688.4.peg.1123
L_nagelii_TMW11827_BSQ50_05675	hypothetical protein	CytoplasmicMembrane	10	hypothetical protein	TIGR:not available	TIGRmainrole:not available	TIGRsub1role:not available	EC:not available	GO:not available	TIGRannotationquality:not available	fig|82688.4.peg.1124
L_nagelii_TMW11827_BSQ50_05680	UDP-galactose--LPS alpha1,2-galactosyltransferase WaaW	Unknown	2.5	hypothetical protein	TIGR:not available	TIGRmainrole:not available	TIGRsub1role:not available	EC:not available	GO:not available	TIGRannotationquality:not available	fig|82688.4.peg.1125
L_nagelii_TMW11827_BSQ50_05685	PTS mannitol transporter subunit IICBA	CytoplasmicMembrane	10	mtlA: PTS system, mannitol-specific IIC component	TIGR00851	Signal transduction Transport and binding proteins	Carbohydrates, organic alcohols, and acids PTS	2.7.1.69	GO:not available	trusty	fig|82688.4.peg.1128	Carbohydrates	Sugar alcohols	Mannitol Utilization	PTS system, mannitol-specific IIC component (EC 2.7.1.69)
L_nagelii_TMW11827_BSQ50_05690	hypothetical protein	Cytoplasmic	7.5	cas_HTH: CRISPR locus-related DNA-binding protein	TIGR01884	TIGRmainrole:not available	TIGRsub1role:not available	EC:not available	GO:0043571	trustless	fig|82688.4.peg.1129	Carbohydrates	Sugar alcohols	Mannitol Utilization	Mannitol operon activator, BglG family
L_nagelii_TMW11827_BSQ50_05695	PTS mannitol transporter subunit IIA	Cytoplasmic	9.97	fruA: PTS system, fructose subfamily, IIA component	TIGR00848	Signal transduction Transport and binding proteins	Carbohydrates, organic alcohols, and acids PTS	2.7.1.69	GO:not available	trustless	fig|82688.4.peg.1130
L_nagelii_TMW11827_BSQ50_05700	mannitol-1-phosphate 5-dehydrogenase	Cytoplasmic	9.97	hypothetical protein	TIGR:not available	TIGRmainrole:not available	TIGRsub1role:not available	EC:not available	GO:not available	TIGRannotationquality:not available	fig|82688.4.peg.1131	Carbohydrates	Sugar alcohols	Mannitol Utilization	Mannitol-1-phosphate 5-dehydrogenase (EC 1.1.1.17)
L_nagelii_TMW11827_BSQ50_05705	glutamine--fructose-6-phosphate aminotransferase	Cytoplasmic	9.97	glmS: glutamine-fructose-6-phosphate transaminase (isomerizing)	TIGR01135	Cell envelope Central intermediary metabolism	Amino sugars Biosynthesis and degradation of murein sacculus and peptidoglycan	2.6.1.16	GO:0004360 GO:0006040 GO:0009252	trusty	fig|82688.4.peg.1132	Cell Wall and Capsule	Capsular and extracellular polysacchrides	Sialic Acid Metabolism	Glucosamine--fructose-6-phosphate aminotransferase [isomerizing] (EC 2.6.1.16)
L_nagelii_TMW11827_BSQ50_05710	sodium:proton antiporter	CytoplasmicMembrane	10	2a37: transporter, monovalent cation:proton antiporter-2 (CPA2) family	TIGR00932	Transport and binding proteins	Cations and iron carrying compounds	EC:not available	GO:0005451 GO:0006812 GO:0015992 GO:0016021	unclear	fig|82688.4.peg.1133
L_nagelii_TMW11827_BSQ50_05715	hypothetical protein	Unknown	2.5	hypothetical protein	TIGR:not available	TIGRmainrole:not available	TIGRsub1role:not available	EC:not available	GO:not available	TIGRannotationquality:not available	fig|82688.4.peg.1134
L_nagelii_TMW11827_BSQ50_05720	hypothetical protein	CytoplasmicMembrane	10	efflux_EmrB: drug resistance MFS transporter, drug:H+ antiporter-2 (14 Spanner) (DHA2) family	TIGR00711	Cellular processes Transport and binding proteins	Other Toxin production and resistance	EC:not available	GO:0005887 GO:0006855 GO:0015307 GO:0042493	unclear	fig|82688.4.peg.1135
L_nagelii_TMW11827_BSQ50_05725	NADPH:quinone reductase	Cytoplasmic	9.67	adh_fam_1: zinc-binding alcohol dehydrogenase family protein	TIGR02817	Energy metabolism	Fermentation	EC:not available	GO:0004024 GO:0006113 GO:0008270	trustless	fig|82688.4.peg.1136
L_nagelii_TMW11827_BSQ50_05730	hypothetical protein	CytoplasmicMembrane	8.16	rimI: ribosomal-protein-alanine acetyltransferase	TIGR01575	Protein synthesis	Ribosomal proteins: synthesis and modification	2.3.1.128	GO:0006464 GO:0008999 GO:0042254	trustless	fig|82688.4.peg.1137
L_nagelii_TMW11827_BSQ50_05735	membrane protein	CytoplasmicMembrane	10	hypothetical protein	TIGR:not available	TIGRmainrole:not available	TIGRsub1role:not available	EC:not available	GO:not available	TIGRannotationquality:not available	fig|82688.4.peg.1138
L_nagelii_TMW11827_BSQ50_05740	dihydroxyacetone kinase subunit DhaK	Cytoplasmic	7.5	dhaK1: dihydroxyacetone kinase, DhaK subunit	TIGR02363	TIGRmainrole:not available	TIGRsub1role:not available	2.7.1.-	GO:0004371 GO:0006071	trusty	fig|82688.4.peg.1139	Carbohydrates	Central carbohydrate metabolism	Dihydroxyacetone kinases	Phosphoenolpyruvate-dihydroxyacetone phosphotransferase (EC 2.7.1.121), dihydroxyacetone binding subunit DhaK
L_nagelii_TMW11827_BSQ50_05745	dihydroxyacetone kinase subunit L	Unknown	2.5	dha_L_ycgS: dihydroxyacetone kinase, L subunit	TIGR02365	TIGRmainrole:not available	TIGRsub1role:not available	2.7.-.-	GO:not available	trusty	fig|82688.4.peg.1140	Carbohydrates	Central carbohydrate metabolism	Dihydroxyacetone kinases	Phosphoenolpyruvate-dihydroxyacetone phosphotransferase (EC 2.7.1.121), ADP-binding subunit DhaL
L_nagelii_TMW11827_BSQ50_05750	PTS-dependent dihydroxyacetone kinase phosphotransferase subunit DhaM	Cytoplasmic	7.5	dha_pts: dihydroxyacetone kinase, phosphotransfer subunit	TIGR02364	TIGRmainrole:not available	TIGRsub1role:not available	EC:not available	GO:not available	trusty	fig|82688.4.peg.1141	Carbohydrates	Central carbohydrate metabolism	Dihydroxyacetone kinases	Phosphoenolpyruvate-dihydroxyacetone phosphotransferase (EC 2.7.1.121), subunit DhaM
L_nagelii_TMW11827_BSQ50_05755	class A sortase	CytoplasmicMembrane	9.55	sortase_fam: sortase	TIGR01076	Cell envelope Protein fate	Other Protein and peptide secretion and trafficking	3.4.22.-	GO:0004197 GO:0045184 GO:0051605	trusty	fig|82688.4.peg.1142	Cell Wall and Capsule	Gram-Positive cell wall components	Sortase	Sortase A, LPXTG specific
L_nagelii_TMW11827_BSQ50_05760	hypothetical protein	Unknown	2.5	hypothetical protein	TIGR:not available	TIGRmainrole:not available	TIGRsub1role:not available	EC:not available	GO:not available	TIGRannotationquality:not available	fig|82688.4.peg.1143
L_nagelii_TMW11827_BSQ50_05765	transcriptional antiterminator	Cytoplasmic	7.5	hypothetical protein	TIGR:not available	TIGRmainrole:not available	TIGRsub1role:not available	EC:not available	GO:not available	TIGRannotationquality:not available	fig|82688.4.peg.1144
L_nagelii_TMW11827_BSQ50_05770	PTS beta-glucoside transporter subunit IIABC	CytoplasmicMembrane	10	PTS-II-ABC-beta: PTS system, beta-glucoside-specific IIABC component	TIGR01995	TIGRmainrole:not available	TIGRsub1role:not available	2.7.1.69	GO:0009401 GO:0015573 GO:0015759	trusty	fig|82688.4.peg.1145
L_nagelii_TMW11827_BSQ50_05775	6-phospho-beta-glucosidase	Cytoplasmic	9.97	BGL: beta-galactosidase	TIGR03356	TIGRmainrole:not available	TIGRsub1role:not available	EC:not available	GO:not available	trustless	fig|82688.4.peg.1146
L_nagelii_TMW11827_BSQ50_05780	universal stress protein UspA	Cytoplasmic	7.5	hypothetical protein	TIGR:not available	TIGRmainrole:not available	TIGRsub1role:not available	EC:not available	GO:not available	TIGRannotationquality:not available	fig|82688.4.peg.1147
L_nagelii_TMW11827_BSQ50_05785	hypothetical protein	CytoplasmicMembrane	10	hypothetical protein	TIGR:not available	TIGRmainrole:not available	TIGRsub1role:not available	EC:not available	GO:not available	TIGRannotationquality:not available	fig|82688.4.peg.1148
L_nagelii_TMW11827_BSQ50_05790	hypothetical protein	Cytoplasmic	7.5	adjacent_YSIRK: YSIRK-targeted surface antigen transcriptional regulator	TIGR04094	TIGRmainrole:not available	TIGRsub1role:not available	EC:not available	GO:not available	trustless	fig|82688.4.peg.1149
L_nagelii_TMW11827_BSQ50_05795	glucose transporter GlcU	CytoplasmicMembrane	10	RhaT: RhaT L-rhamnose-proton symporter family protein	TIGR00776	Transport and binding proteins	Carbohydrates, organic alcohols, and acids	EC:not available	GO:not available	trustless	fig|82688.4.peg.1150
L_nagelii_TMW11827_BSQ50_05800	IS110 family transposase	Cytoplasmic	7.5	hypothetical protein	TIGR:not available	TIGRmainrole:not available	TIGRsub1role:not available	EC:not available	GO:not available	TIGRannotationquality:not available	fig|82688.4.peg.1151
L_nagelii_TMW11827_BSQ50_05805	hypothetical protein	Cytoplasmic	7.5	myo_inos_iolG: inositol 2-dehydrogenase	TIGR04380	Energy metabolism	Sugars	1.1.1.18	GO:0019310 GO:0050112	trustless	fig|82688.4.peg.1152	Carbohydrates	Sugar alcohols	Inositol catabolism	Myo-inositol 2-dehydrogenase 1 (EC 1.1.1.18)
L_nagelii_TMW11827_BSQ50_05810	inositol 2-dehydrogenase	Cytoplasmic	7.5	myo_inos_iolG: inositol 2-dehydrogenase	TIGR04380	Energy metabolism	Sugars	1.1.1.18	GO:0019310 GO:0050112	unclear	fig|82688.4.peg.1153	Carbohydrates	Sugar alcohols	Inositol catabolism	Myo-inositol 2-dehydrogenase 1 (EC 1.1.1.18)
L_nagelii_TMW11827_BSQ50_05815	hypothetical protein	CytoplasmicMembrane	10	hypothetical protein	TIGR:not available	TIGRmainrole:not available	TIGRsub1role:not available	EC:not available	GO:not available	TIGRannotationquality:not available	fig|82688.4.peg.1154
L_nagelii_TMW11827_BSQ50_05820	hypothetical protein	CytoplasmicMembrane	9.55	hypothetical protein	TIGR:not available	TIGRmainrole:not available	TIGRsub1role:not available	EC:not available	GO:not available	TIGRannotationquality:not available	fig|82688.4.peg.1155
L_nagelii_TMW11827_BSQ50_05825	antibiotic biosynthesis monooxygenase	Unknown	2.5	hypothetical protein	TIGR:not available	TIGRmainrole:not available	TIGRsub1role:not available	EC:not available	GO:not available	TIGRannotationquality:not available	fig|82688.4.peg.1156
L_nagelii_TMW11827_BSQ50_05830	Crp/Fnr family transcriptional regulator	Cytoplasmic	7.5	NtcA_cyano: global nitrogen regulator NtcA	TIGR03697	Regulatory functions	DNA interactions	EC:not available	GO:0003677 GO:0003700 GO:0006355 GO:0006808	trustless	fig|82688.4.peg.1157	Stress Response	Oxidative stress	Oxidative stress	transcriptional regulator, Crp/Fnr family
L_nagelii_TMW11827_BSQ50_05835	lactate racemization operon protein LarA	Cytoplasmic	7.5	hypothetical protein	TIGR:not available	TIGRmainrole:not available	TIGRsub1role:not available	EC:not available	GO:not available	TIGRannotationquality:not available	fig|82688.4.peg.1158
L_nagelii_TMW11827_BSQ50_05840	1-(5-phosphoribosyl)-5-amino-4-imidazole- carboxylate carboxylase	Unknown	2.5	purE: phosphoribosylaminoimidazole carboxylase, catalytic subunit	TIGR01162	Purines, pyrimidines, nucleosides, and nucleotides	Purine ribonucleotide biosynthesis	4.1.1.21	GO:0004638 GO:0009152 GO:0009320	trustless	fig|82688.4.peg.1159
L_nagelii_TMW11827_BSQ50_05845	TIGR00299 family protein	Cytoplasmic	7.5	TIGR00299: TIGR00299 family protein	TIGR00299	Hypothetical proteins	Conserved	EC:not available	GO:not available	trusty	fig|82688.4.peg.1160
L_nagelii_TMW11827_BSQ50_05850	TIGR00268 family protein	Cytoplasmic	7.5	TIGR00268: TIGR00268 family protein	TIGR00268	Hypothetical proteins	Conserved	EC:not available	GO:not available	trusty	fig|82688.4.peg.1161
L_nagelii_TMW11827_BSQ50_05855	aquaporin	CytoplasmicMembrane	10	MIP: MIP family channel proteins	TIGR00861	Transport and binding proteins	Unknown substrate	EC:not available	GO:not available	trusty	fig|82688.4.peg.1162	Stress Response	Osmotic stress	Osmoregulation	Glycerol uptake facilitator protein
L_nagelii_TMW11827_BSQ50_05860	nickel permease	CytoplasmicMembrane	10	nico: transition metal uptake transporter, Ni2+-Co2+ transporter (NiCoT) family	TIGR00802	Transport and binding proteins	Cations and iron carrying compounds	EC:not available	GO:0000041 GO:0005887 GO:0046915	unclear	fig|82688.4.peg.1163	Membrane Transport	Cation transporters	Transport of Nickel and Cobalt	HoxN/HupN/NixA family nickel/cobalt transporter
L_nagelii_TMW11827_BSQ50_05865	2-isopropylmalate synthase	Cytoplasmic	7.5	leuA_bact: 2-isopropylmalate synthase	TIGR00973	Amino acid biosynthesis	Pyruvate family	2.3.3.13	GO:0003852 GO:0009098	trustless	fig|82688.4.peg.1164	Amino Acids and Derivatives	Branched-chain amino acids	Branched-Chain Amino Acid Biosynthesis	2-isopropylmalate synthase (EC 2.3.3.13)
L_nagelii_TMW11827_BSQ50_05870	peptide-methionine (S)-S-oxide reductase	Cytoplasmic	7.5	msrA: peptide-methionine (S)-S-oxide reductase	TIGR00401	Cellular processes Protein fate	Adaptations to atypical conditions Protein modification and repair	1.8.4.11	GO:0000317 GO:0006979 GO:0008113 GO:0030091	trusty	fig|82688.4.peg.1165	Protein Metabolism	Protein processing and modification	Peptide methionine sulfoxide reductase	Peptide methionine sulfoxide reductase MsrA (EC 1.8.4.11)
L_nagelii_TMW11827_BSQ50_05875	hypothetical protein	Cytoplasmic	9.97	ferrit_encaps: ferritin-like protein	TIGR04535	TIGRmainrole:not available	TIGRsub1role:not available	EC:not available	GO:not available	trustless	fig|82688.4.peg.1166	Miscellaneous	Plant-Prokaryote DOE project	Iron-sulfur cluster assembly	Ferritin-like protein 2
L_nagelii_TMW11827_BSQ50_05880	hypothetical protein	CytoplasmicMembrane	10	hypothetical protein	TIGR:not available	TIGRmainrole:not available	TIGRsub1role:not available	EC:not available	GO:not available	TIGRannotationquality:not available	fig|82688.4.peg.1167
L_nagelii_TMW11827_BSQ50_05885	phosphopyruvate hydratase	Cytoplasmic	9.97	eno: phosphopyruvate hydratase	TIGR01060	Energy metabolism	Glycolysis/gluconeogenesis	4.2.1.11	GO:0004634 GO:0006096	trusty	fig|82688.4.peg.1168	Carbohydrates	Central carbohydrate metabolism	Glycolysis and Gluconeogenesis	Enolase (EC 4.2.1.11)
L_nagelii_TMW11827_BSQ50_05890	calcineurin-like phosphoesterase	Cytoplasmic	7.5	yfcE: phosphodiesterase, MJ0936 family	TIGR00040	Unknown function	Enzymes of unknown specificity	3.1.-.-	GO:0016788	unclear	fig|82688.4.peg.1169
L_nagelii_TMW11827_BSQ50_05895	hypothetical protein	CytoplasmicMembrane	10	spore_V_B: stage V sporulation protein B	TIGR02900	Cellular processes	Sporulation and germination	EC:not available	GO:0003674 GO:0030436	trustless	fig|82688.4.peg.1170
L_nagelii_TMW11827_BSQ50_05900	hypothetical protein	Unknown	2.5	hypothetical protein	TIGR:not available	TIGRmainrole:not available	TIGRsub1role:not available	EC:not available	GO:not available	TIGRannotationquality:not available	fig|82688.4.peg.1171
L_nagelii_TMW11827_BSQ50_05905	hypothetical protein	Unknown	2.5	mycothiol_MshD: mycothiol synthase	TIGR03448	Biosynthesis of cofactors, prosthetic groups, and carriers	Glutathione and analogs	2.3.1.189	GO:0010125 GO:0035447	trustless	fig|82688.4.peg.1173
L_nagelii_TMW11827_BSQ50_05910	hypothetical protein	CytoplasmicMembrane	9.55	DHAK_reg: probable dihydroxyacetone kinase regulator	TIGR02366	TIGRmainrole:not available	TIGRsub1role:not available	EC:not available	GO:not available	trustless	fig|82688.4.peg.1174
L_nagelii_TMW11827_BSQ50_05915	MFS transporter	CytoplasmicMembrane	10	efflux_EmrB: drug resistance MFS transporter, drug:H+ antiporter-2 (14 Spanner) (DHA2) family	TIGR00711	Cellular processes Transport and binding proteins	Other Toxin production and resistance	EC:not available	GO:0005887 GO:0006855 GO:0015307 GO:0042493	trusty	fig|82688.4.peg.1175
L_nagelii_TMW11827_BSQ50_05920	nucleoside-diphosphate kinase	Cytoplasmic	9.97	hypothetical protein	TIGR:not available	TIGRmainrole:not available	TIGRsub1role:not available	EC:not available	GO:not available	TIGRannotationquality:not available	fig|82688.4.peg.1176	Nucleosides and Nucleotides	Pyrimidines	pyrimidine conversions	Nucleoside diphosphate kinase (EC 2.7.4.6)
L_nagelii_TMW11827_BSQ50_05925	DNA-binding protein	Cytoplasmic	7.5	hypothetical protein	TIGR:not available	TIGRmainrole:not available	TIGRsub1role:not available	EC:not available	GO:not available	TIGRannotationquality:not available	fig|82688.4.peg.1177
L_nagelii_TMW11827_BSQ50_05930	hypothetical protein	CytoplasmicMembrane	10	hypothetical protein	TIGR:not available	TIGRmainrole:not available	TIGRsub1role:not available	EC:not available	GO:not available	TIGRannotationquality:not available	fig|82688.4.peg.1178
L_nagelii_TMW11827_BSQ50_05935	multidrug ABC transporter ATP-binding protein	CytoplasmicMembrane	10	MsbA_lipidA: lipid A export permease/ATP-binding protein MsbA	TIGR02203	Cell envelope Transport and binding proteins	Biosynthesis and degradation of surface polysaccharides and lipopolysaccharides Other	EC:not available	GO:0005319 GO:0006869	trustless	fig|82688.4.peg.1179
L_nagelii_TMW11827_BSQ50_05940	multidrug ABC transporter permease	CytoplasmicMembrane	10	MsbA_lipidA: lipid A export permease/ATP-binding protein MsbA	TIGR02203	Cell envelope Transport and binding proteins	Biosynthesis and degradation of surface polysaccharides and lipopolysaccharides Other	EC:not available	GO:0005319 GO:0006869	trustless	fig|82688.4.peg.1180
L_nagelii_TMW11827_BSQ50_05945	hypothetical protein	Extracellular	9.72	glucan_65_rpt: glucan-binding repeat	TIGR04035	TIGRmainrole:not available	TIGRsub1role:not available	EC:not available	GO:0030246	unclear	fig|82688.4.peg.1181	Stress Response	Osmotic stress	Choline and Betaine Uptake and Betaine Biosynthesis	Choline binding protein A
L_nagelii_TMW11827_BSQ50_05950	methyltransferase	CytoplasmicMembrane	10	hypothetical protein	TIGR:not available	TIGRmainrole:not available	TIGRsub1role:not available	EC:not available	GO:not available	TIGRannotationquality:not available	fig|82688.4.peg.1182	Membrane Transport	Cation transporters	Magnesium transport	Mg(2+) transport ATPase protein C
L_nagelii_TMW11827_BSQ50_05955	UDP-diphosphatase	CytoplasmicMembrane	10	undec_PP_bacA: undecaprenyl-diphosphatase UppP	TIGR00753	Cell envelope	Biosynthesis and degradation of murein sacculus and peptidoglycan	3.6.1.27	GO:0009252 GO:0030288 GO:0046677 GO:0050380	unclear	fig|82688.4.peg.1183
L_nagelii_TMW11827_BSQ50_05960	hypothetical protein	Unknown	2.5	rimI: ribosomal-protein-alanine acetyltransferase	TIGR01575	Protein synthesis	Ribosomal proteins: synthesis and modification	2.3.1.128	GO:0006464 GO:0008999 GO:0042254	trustless	fig|82688.4.peg.1184
L_nagelii_TMW11827_BSQ50_05965	hypothetical protein	CytoplasmicMembrane	10	hypothetical protein	TIGR:not available	TIGRmainrole:not available	TIGRsub1role:not available	EC:not available	GO:not available	TIGRannotationquality:not available	fig|82688.4.peg.1185
L_nagelii_TMW11827_BSQ50_05970	hypothetical protein	CytoplasmicMembrane	10	hypothetical protein	TIGR:not available	TIGRmainrole:not available	TIGRsub1role:not available	EC:not available	GO:not available	TIGRannotationquality:not available	fig|82688.4.peg.1187
L_nagelii_TMW11827_BSQ50_05975	phage tail protein	Unknown	2.5	hypothetical protein	TIGR:not available	TIGRmainrole:not available	TIGRsub1role:not available	EC:not available	GO:not available	TIGRannotationquality:not available	fig|82688.4.peg.1188
L_nagelii_TMW11827_BSQ50_05980	4-amino-4-deoxy-L-arabinose transferase	CytoplasmicMembrane	10	TIGR03663: TIGR03663 family protein	TIGR03663	TIGRmainrole:not available	TIGRsub1role:not available	EC:not available	GO:not available	trustless	fig|82688.4.peg.1189
L_nagelii_TMW11827_BSQ50_05985	hypothetical protein	CytoplasmicMembrane	9.87	spore_YhcN_YlaJ: sporulation lipoprotein, YhcN/YlaJ family	TIGR02898	Cellular processes	Sporulation and germination	EC:not available	GO:0003674 GO:0030436	trustless	fig|82688.4.peg.1190
L_nagelii_TMW11827_BSQ50_05990	choloylglycine hydrolase	Unknown	2.5	hypothetical protein	TIGR:not available	TIGRmainrole:not available	TIGRsub1role:not available	EC:not available	GO:not available	TIGRannotationquality:not available	fig|82688.4.peg.1191	Virulence, Disease and Defense	Resistance to antibiotics and toxic compounds	Bile hydrolysis	Choloylglycine hydrolase (EC 3.5.1.24)
L_nagelii_TMW11827_BSQ50_05995	hypothetical protein	CytoplasmicMembrane	9.87	3a0801s09: mitochondrial precursor proteins import receptor	TIGR00990	Transport and binding proteins	Amino acids, peptides and amines	EC:not available	GO:not available	trustless	fig|82688.4.peg.1192
L_nagelii_TMW11827_BSQ50_06000	hypothetical protein	CytoplasmicMembrane	10	hypothetical protein	TIGR:not available	TIGRmainrole:not available	TIGRsub1role:not available	EC:not available	GO:not available	TIGRannotationquality:not available
L_nagelii_TMW11827_BSQ50_06005	multidrug ABC transporter ATP-binding protein	CytoplasmicMembrane	9.99	drrA: daunorubicin resistance ABC transporter, ATP-binding protein	TIGR01188	Transport and binding proteins	Other	EC:not available	GO:0005524 GO:0043190 GO:0043215 GO:0043216	trustless	fig|82688.4.peg.1195
L_nagelii_TMW11827_BSQ50_06010	multidrug ABC transporter permease	CytoplasmicMembrane	10	Mtu_efflux: ABC transporter efflux protein, DrrB family	TIGR00025	TIGRmainrole:not available	TIGRsub1role:not available	EC:not available	GO:0005887 GO:0006810 GO:0042626 GO:0043190	trustless	fig|82688.4.peg.1196
L_nagelii_TMW11827_BSQ50_06015	two-component sensor histidine kinase	CytoplasmicMembrane	10	hypothetical protein	TIGR:not available	TIGRmainrole:not available	TIGRsub1role:not available	EC:not available	GO:not available	TIGRannotationquality:not available	fig|82688.4.peg.1197
L_nagelii_TMW11827_BSQ50_06020	DNA-binding response regulator	Cytoplasmic	9.97	spore_0_A: sporulation transcription factor Spo0A	TIGR02875	Cellular processes	Sporulation and germination	EC:not available	GO:0000156 GO:0000160 GO:0006355 GO:0030436 GO:0042173	trustless	fig|82688.4.peg.1198
L_nagelii_TMW11827_BSQ50_06025	hypothetical protein	Unknown	2.5	rimI: ribosomal-protein-alanine acetyltransferase	TIGR01575	Protein synthesis	Ribosomal proteins: synthesis and modification	2.3.1.128	GO:0006464 GO:0008999 GO:0042254	trustless
L_nagelii_TMW11827_BSQ50_06030	GNAT family N-acetyltransferase	Cytoplasmic	7.5	rimI: ribosomal-protein-alanine acetyltransferase	TIGR01575	Protein synthesis	Ribosomal proteins: synthesis and modification	2.3.1.128	GO:0006464 GO:0008999 GO:0042254	trustless
L_nagelii_TMW11827_BSQ50_06035	hypothetical protein	Unknown	2.5	hypothetical protein	TIGR:not available	TIGRmainrole:not available	TIGRsub1role:not available	EC:not available	GO:not available	TIGRannotationquality:not available	fig|82688.4.peg.1201
L_nagelii_TMW11827_BSQ50_06040	hypothetical protein	Unknown	2.5	mtaA_cmuA: methyltransferase, MtaA/CmuA family	TIGR01463	TIGRmainrole:not available	TIGRsub1role:not available	2.1.1.-	GO:not available	trustless
L_nagelii_TMW11827_BSQ50_06045	hypothetical protein	Unknown	2.5	rmlA_long: glucose-1-phosphate thymidylyltransferase	TIGR01208	TIGRmainrole:not available	TIGRsub1role:not available	2.7.7.24	GO:0000271 GO:0008879	trustless	fig|82688.4.peg.1202
L_nagelii_TMW11827_BSQ50_06050	hypothetical protein	Cytoplasmic	7.5	hypothetical protein	TIGR:not available	TIGRmainrole:not available	TIGRsub1role:not available	EC:not available	GO:not available	TIGRannotationquality:not available
L_nagelii_TMW11827_BSQ50_06055	hypothetical protein	Unknown	2.5	protocat_pcaD: 3-oxoadipate enol-lactonase	TIGR02427	Energy metabolism	Other	3.1.1.24	GO:0042952 GO:0047570	trustless	fig|82688.4.peg.1203
L_nagelii_TMW11827_BSQ50_06060	SAM-dependent methyltransferase	Cytoplasmic	7.5	MenG_MenH_UbiE: ubiquinone/menaquinone biosynthesis methyltransferase	TIGR01934	Biosynthesis of cofactors, prosthetic groups, and carriers	Menaquinone and ubiquinone	2.1.1.-	GO:0008168 GO:0008299	trustless	fig|82688.4.peg.1204
L_nagelii_TMW11827_BSQ50_06065	addiction module toxin RelE	Unknown	2.5	hypothetical protein	TIGR:not available	TIGRmainrole:not available	TIGRsub1role:not available	EC:not available	GO:not available	TIGRannotationquality:not available	fig|82688.4.peg.1206
L_nagelii_TMW11827_BSQ50_06070	transcriptional regulator	Cytoplasmic	7.5	CxxCG_CxxCG_HTH: putative zinc finger/helix-turn-helix protein, YgiT family	TIGR03830	TIGRmainrole:not available	TIGRsub1role:not available	EC:not available	GO:not available	trustless	fig|82688.4.peg.1207
L_nagelii_TMW11827_BSQ50_06075	hypothetical protein	Unknown	2.5	hypothetical protein	TIGR:not available	TIGRmainrole:not available	TIGRsub1role:not available	EC:not available	GO:not available	TIGRannotationquality:not available
L_nagelii_TMW11827_BSQ50_06080	signal peptidase I	CytoplasmicMembrane	8.28	sigpep_I_bact: signal peptidase I	TIGR02227	Protein fate	Protein and peptide secretion and trafficking	3.4.21.89	GO:0006465 GO:0009004 GO:0009306	trusty	fig|82688.4.peg.1210	Protein Metabolism	Protein processing and modification	Signal peptidase	Signal peptidase I (EC 3.4.21.89)
L_nagelii_TMW11827_BSQ50_06085	hypothetical protein	CytoplasmicMembrane	10	hypothetical protein	TIGR:not available	TIGRmainrole:not available	TIGRsub1role:not available	EC:not available	GO:not available	TIGRannotationquality:not available	fig|82688.4.peg.1211
L_nagelii_TMW11827_BSQ50_06090	xylose isomerase	Cytoplasmic	7.5	DHPS: dihydropteroate synthase	TIGR01496	Biosynthesis of cofactors, prosthetic groups, and carriers	Folic acid	2.5.1.15	GO:0004156 GO:0009396	trustless	fig|82688.4.peg.1212
L_nagelii_TMW11827_BSQ50_06095	fatty acid-binding protein DegV	Cytoplasmic	7.5	DegV: EDD domain protein, DegV family	TIGR00762	Unknown function	General	EC:not available	GO:0005575 GO:0008150 GO:0016740	trusty	fig|82688.4.peg.1213
L_nagelii_TMW11827_BSQ50_06100	transcriptional regulator	Cytoplasmic	7.5	HpaR: homoprotocatechuate degradation operon regulator, HpaR	TIGR02337	TIGRmainrole:not available	TIGRsub1role:not available	EC:not available	GO:not available	trustless	fig|82688.4.peg.1214
L_nagelii_TMW11827_BSQ50_06105	hypothetical protein	Cytoplasmic	7.5	hypothetical protein	TIGR:not available	TIGRmainrole:not available	TIGRsub1role:not available	EC:not available	GO:not available	TIGRannotationquality:not available	fig|82688.4.peg.1215	Virulence, Disease and Defense	Adhesion	Streptococcus pyogenes recombinatorial zone	Fibronectin-binding protein
L_nagelii_TMW11827_BSQ50_06110	DNA topoisomerase IV subunit A	Cytoplasmic	9.97	parC_Gpos: DNA topoisomerase IV, A subunit	TIGR01061	DNA metabolism	DNA replication, recombination, and repair	5.99.1.-	GO:0003918 GO:0006260 GO:0006265 GO:0009340	trusty	fig|82688.4.peg.1216	Virulence, Disease and Defense	Resistance to antibiotics and toxic compounds	Resistance to fluoroquinolones	Topoisomerase IV subunit A (EC 5.99.1.-)
L_nagelii_TMW11827_BSQ50_06115	DNA topoisomerase IV subunit B	Cytoplasmic	9.97	parE_Gpos: DNA topoisomerase IV, B subunit	TIGR01058	DNA metabolism	DNA replication, recombination, and repair	5.99.1.-	GO:0003918 GO:0006260 GO:0006265 GO:0009340	trusty	fig|82688.4.peg.1217	Virulence, Disease and Defense	Resistance to antibiotics and toxic compounds	Resistance to fluoroquinolones	Topoisomerase IV subunit B (EC 5.99.1.-)
L_nagelii_TMW11827_BSQ50_06120	acyl-phosphate glycerol 3-phosphate acyltransferase	CytoplasmicMembrane	10	TIGR00023: acyl-phosphate glycerol 3-phosphate acyltransferase	TIGR00023	Fatty acid and phospholipid metabolism	Biosynthesis	2.3.1.-	GO:0005886 GO:0006654 GO:0008374	trusty	fig|82688.4.peg.1218	Fatty Acids, Lipids, and Isoprenoids	Phospholipids	Glycerolipid and Glycerophospholipid Metabolism in Bacteria	Acyl-phosphate:glycerol-3-phosphate O-acyltransferase PlsY
L_nagelii_TMW11827_BSQ50_06125	hypothetical protein	Cytoplasmic	7.5	hypothetical protein	TIGR:not available	TIGRmainrole:not available	TIGRsub1role:not available	EC:not available	GO:not available	TIGRannotationquality:not available	fig|82688.4.peg.1219
L_nagelii_TMW11827_BSQ50_06130	HslU--HslV peptidase ATPase subunit	Cytoplasmic	9.97	hslU: ATP-dependent protease HslVU, ATPase subunit	TIGR00390	Protein fate	Protein folding and stabilization	EC:not available	GO:0004176 GO:0005524 GO:0006508 GO:0009376	trusty	fig|82688.4.peg.1220	Protein Metabolism	Protein degradation	Proteasome bacterial	ATP-dependent hsl protease ATP-binding subunit HslU
L_nagelii_TMW11827_BSQ50_06135	HslU--HslV peptidase proteolytic subunit	Cytoplasmic	9.97	ATP_dep_HslV: ATP-dependent protease HslVU, peptidase subunit	TIGR03692	Protein fate	Degradation of proteins, peptides, and glycopeptides	3.4.25.2	GO:0004176 GO:0004298 GO:0006508 GO:0009376	trusty	fig|82688.4.peg.1221	Protein Metabolism	Protein degradation	Proteasome bacterial	ATP-dependent protease HslV (EC 3.4.25.-)
L_nagelii_TMW11827_BSQ50_06140	tyrosine recombinase XerC	Cytoplasmic	9.97	recomb_XerC: tyrosine recombinase XerC	TIGR02224	DNA metabolism	DNA replication, recombination, and repair	EC:not available	GO:0006310 GO:0009009	trusty	fig|82688.4.peg.1222	Protein Metabolism	Protein degradation	Proteasome bacterial	Site-specific tyrosine recombinase
L_nagelii_TMW11827_BSQ50_06145	DNA topoisomerase I	Cytoplasmic	9.97	topA_bact: DNA topoisomerase I	TIGR01051	DNA metabolism	DNA replication, recombination, and repair	5.99.1.2	GO:0003677 GO:0003917 GO:0005737 GO:0006260 GO:0006265	trusty	fig|82688.4.peg.1223	DNA Metabolism	DNA replication	DNA topoisomerases, Type I, ATP-independent	DNA topoisomerase I (EC 5.99.1.2)
L_nagelii_TMW11827_BSQ50_06150	DNA protecting protein DprA	CytoplasmicMembrane	9.55	dprA: DNA protecting protein DprA	TIGR00732	Cellular processes	DNA transformation	EC:not available	GO:0009294	trusty	fig|82688.4.peg.1224
L_nagelii_TMW11827_BSQ50_06155	ribonuclease HII	Unknown	2.5	TIGR00729: ribonuclease HII	TIGR00729	DNA metabolism	DNA replication, recombination, and repair	3.1.26.4	GO:0004523 GO:0006401	trustless	fig|82688.4.peg.1225	RNA Metabolism	RNA processing and modification	Ribonucleases in Bacillus	Ribonuclease HII (EC 3.1.26.4)
L_nagelii_TMW11827_BSQ50_06160	ribosome biogenesis GTPase YlqF	Cytoplasmic	7.5	GTPase_YlqF: ribosome biogenesis GTP-binding protein YlqF	TIGR03596	Protein synthesis	Other	EC:not available	GO:0003924 GO:0005525 GO:0005737 GO:0042254	trusty	fig|82688.4.peg.1226	Protein Metabolism	Protein biosynthesis	Universal GTPases	50S ribosomal subunit maturation GTPase RbgA (B. subtilis YlqF)
L_nagelii_TMW11827_BSQ50_06165	signal peptidase I	CytoplasmicMembrane	8.28	sigpep_I_bact: signal peptidase I	TIGR02227	Protein fate	Protein and peptide secretion and trafficking	3.4.21.89	GO:0006465 GO:0009004 GO:0009306	trusty	fig|82688.4.peg.1227	Protein Metabolism	Protein processing and modification	Signal peptidase	Signal peptidase I (EC 3.4.21.89)
L_nagelii_TMW11827_BSQ50_06170	peptidase S41	CytoplasmicMembrane	9.99	prc: C-terminal processing peptidase	TIGR00225	Protein fate	Degradation of proteins, peptides, and glycopeptides Protein modification and repair	3.4.21.-	GO:0006508 GO:0019132	trusty	fig|82688.4.peg.1228	Miscellaneous	Miscellaneous - no subcategory	Phosphoglycerate mutase protein family	Carboxyl-terminal protease (EC 3.4.21.102)
L_nagelii_TMW11827_BSQ50_06175	hypothetical protein	Unknown	2.5	hypothetical protein	TIGR:not available	TIGRmainrole:not available	TIGRsub1role:not available	EC:not available	GO:not available	TIGRannotationquality:not available	fig|82688.4.peg.1229
L_nagelii_TMW11827_BSQ50_06180	hypothetical protein	CytoplasmicMembrane	9.55	2A0114: D-galactonate transporter	TIGR00893	Transport and binding proteins	Carbohydrates, organic alcohols, and acids	EC:not available	GO:not available	trustless	fig|82688.4.peg.1230
L_nagelii_TMW11827_BSQ50_06185	lipase	CytoplasmicMembrane	9.87	mob_CxxC_CxxC: mobilome CxxCx(11)CxxC protein	TIGR04402	TIGRmainrole:not available	TIGRsub1role:not available	EC:not available	GO:not available	trustless	fig|82688.4.peg.1231
L_nagelii_TMW11827_BSQ50_06190	diacylglycerol kinase	CytoplasmicMembrane	9.55	hypothetical protein	TIGR:not available	TIGRmainrole:not available	TIGRsub1role:not available	EC:not available	GO:not available	TIGRannotationquality:not available	fig|82688.4.peg.1232	Cofactors, Vitamins, Prosthetic Groups, Pigments	Folate and pterines	Folate Biosynthesis	Dihydrofolate reductase (EC 1.5.1.3)
L_nagelii_TMW11827_BSQ50_06195	thymidylate synthase	Cytoplasmic	9.97	thym_sym: thymidylate synthase	TIGR03284	Purines, pyrimidines, nucleosides, and nucleotides	2-Deoxyribonucleotide metabolism	2.1.1.45	GO:0004799 GO:0009265	trusty	fig|82688.4.peg.1233	Cofactors, Vitamins, Prosthetic Groups, Pigments	Folate and pterines	Folate Biosynthesis	Thymidylate synthase (EC 2.1.1.45)
L_nagelii_TMW11827_BSQ50_06200	multidrug ABC transporter ATP-binding protein	Cytoplasmic	9.97	ABC_ABC_ChvD: ATP-binding cassette protein, ChvD family	TIGR03719	TIGRmainrole:not available	TIGRsub1role:not available	EC:not available	GO:0005524 GO:0005575 GO:0008150	trustless	fig|82688.4.peg.1234
L_nagelii_TMW11827_BSQ50_06205	CCA tRNA nucleotidyltransferase	Cytoplasmic	7.5	pcnB: poly(A) polymerase	TIGR01942	TIGRmainrole:not available	TIGRsub1role:not available	2.7.7.19	GO:not available	trustless	fig|82688.4.peg.1235	RNA Metabolism	RNA processing and modification	tRNA nucleotidyltransferase	tRNA nucleotidyltransferase (EC 2.7.7.21) (EC 2.7.7.25)
L_nagelii_TMW11827_BSQ50_06210	4-hydroxy-tetrahydrodipicolinate reductase	Cytoplasmic	9.67	dapB: 4-hydroxy-tetrahydrodipicolinate reductase	TIGR00036	Amino acid biosynthesis	Aspartate family	1.17.1.8	GO:0008839 GO:0009089	trusty	fig|82688.4.peg.1236	Amino Acids and Derivatives	Lysine, threonine, methionine, and cysteine	Lysine Biosynthesis DAP Pathway, GJO scratch	4-hydroxy-tetrahydrodipicolinate reductase (EC 1.17.1.8)
L_nagelii_TMW11827_BSQ50_06215	hypothetical protein	CytoplasmicMembrane	10	hypothetical protein	TIGR:not available	TIGRmainrole:not available	TIGRsub1role:not available	EC:not available	GO:not available	TIGRannotationquality:not available	fig|82688.4.peg.1237
L_nagelii_TMW11827_BSQ50_06220	hypothetical protein	CytoplasmicMembrane	10	hypothetical protein	TIGR:not available	TIGRmainrole:not available	TIGRsub1role:not available	EC:not available	GO:not available	TIGRannotationquality:not available
L_nagelii_TMW11827_BSQ50_06225	hypothetical protein	Unknown	2.5	mucon_cyclo: muconate and chloromuconate cycloisomerases	TIGR02534	TIGRmainrole:not available	TIGRsub1role:not available	5.5.1.-	GO:not available	trustless	fig|82688.4.peg.1239	Virulence, Disease and Defense	Invasion and intracellular resistance	Mycobacterium virulence operon involved in DNA transcription	DNA-directed RNA polymerase beta subunit (EC 2.7.7.6)
L_nagelii_TMW11827_BSQ50_06230	hypothetical protein	CytoplasmicMembrane	9.55	hypothetical protein	TIGR:not available	TIGRmainrole:not available	TIGRsub1role:not available	EC:not available	GO:not available	TIGRannotationquality:not available	fig|82688.4.peg.1240
[truncated: 1,178 more rows]
